# Supplementary material for: Identification and Validation of a Novel Necroptosis-Related Long Noncoding RNA Prognostic Signature for Lung Adenocarcinoma
Source: Biomed Res Int. 2022 Oct 25;2022:9710540. doi: 10.1155/2022/9710540 (PMC9626207; doi:10.1155/2022/9710540)
Supplement: Supplementary Materials — Table S1: a list of 67 necroptosis-related genes. Table S2: a list of 2154 necroptosis-related lncRNAs. Table S3: Spearman correlation analysis of the risk score and immune cells based on the XCELL, TIMER, QUANTISEQ, MCPCOUNTER, EPIC, CIBERSORT-ABS, and CIBERSORT algorithms. [file 9710540.f1.zip]

Archive with 3 entries (3 files):
- Table S1 (1).txt
- Table S2 (1).txt
- Table S3 (1).txt
