# Supplementary material for: Identification and Validation of a Novel Necroptosis-Related Long Noncoding RNA Prognostic Signature for Lung Adenocarcinoma
Source: Biomed Res Int. 2022 Oct 25;2022:9710540. doi: 10.1155/2022/9710540 (PMC9626207; doi:10.1155/2022/9710540)
Supplement: Supplementary Materials — Table S1: a list of 67 necroptosis-related genes. Table S2: a list of 2154 necroptosis-related lncRNAs. Table S3: Spearman correlation analysis of the risk score and immune cells based on the XCELL, TIMER, QUANTISEQ, MCPCOUNTER, EPIC, CIBERSORT-ABS, and CIBERSORT algorithms. [file 9710540.f1.zip › Table S1 (1).txt]

necroptosis-related genes
FADD
FAS
FASLG
MLKL
RIPK1
RIPK3
TLR3
TNF
TSC1
TRIM11
CASP8
ZBP1
MAPK8
IPMK
ITPK1
SIRT3
MYC
TNFRSF1A
TNFSF10
TNFRSF1B
TRAF2
PANX1
OTULIN
CYLD
USP22
MAP3K7
SQSTM1
STAT3
DIABLO
DNMT1
CFLAR
BRAF
AXL
ID1
CDKN2A
HSPA4
BCL2
STUB1
FLT3
HAT1
SIRT2
SIRT1
PLK1
MPG
BACH2
GATA3
MYCN
ALK
ATRX
TERT
SLC39A7
SPATA2
RNF31
IDH1
IDH2
KLF9
HDAC9
HSP90AA1
LEF1
BNIP3
CD40
BCL2L11
EGFR
DDX58
TARDBP
APP
TNFRSF21
