# Supplementary material for: Identification and Validation of a Novel Necroptosis-Related Long Noncoding RNA Prognostic Signature for Lung Adenocarcinoma
Source: Biomed Res Int. 2022 Oct 25;2022:9710540. doi: 10.1155/2022/9710540 (PMC9626207; doi:10.1155/2022/9710540)
Supplement: Supplementary Materials — Table S1: a list of 67 necroptosis-related genes. Table S2: a list of 2154 necroptosis-related lncRNAs. Table S3: Spearman correlation analysis of the risk score and immune cells based on the XCELL, TIMER, QUANTISEQ, MCPCOUNTER, EPIC, CIBERSORT-ABS, and CIBERSORT algorithms. [file 9710540.f1.zip › Table S2 (1).txt]

NRG	lncRNA	cor	pvalue	Regulation
MAPK8	NBAT1	0.521609175	1.16E-38	postive
IPMK	NBAT1	0.528400537	8.31E-40	postive
OTULIN	NBAT1	0.628702719	3.35E-60	postive
CYLD	NBAT1	0.562907062	4.81E-46	postive
MAP3K7	NBAT1	0.559497766	2.14E-45	postive
CFLAR	NBAT1	0.453675907	1.61E-28	postive
BRAF	NBAT1	0.706742996	3.83E-82	postive
ATRX	NBAT1	0.724775112	2.78E-88	postive
HDAC9	NBAT1	0.40483399	1.62E-22	postive
TSC1	LINC00630	0.43529217	3.82E-26	postive
MAPK8	LINC00630	0.586989724	7.50E-51	postive
IPMK	LINC00630	0.573777423	3.64E-48	postive
OTULIN	LINC00630	0.696497982	7.36E-79	postive
CYLD	LINC00630	0.639673462	6.66E-63	postive
MAP3K7	LINC00630	0.61177647	3.07E-56	postive
CFLAR	LINC00630	0.513163957	2.84E-37	postive
BRAF	LINC00630	0.795435155	5.13E-118	postive
ATRX	LINC00630	0.825721101	1.22E-134	postive
HDAC9	LINC00630	0.587665734	5.42E-51	postive
BCL2L11	LINC00630	0.447336007	1.10E-27	postive
TRIM11	AC092809.4	0.424249976	8.71E-25	postive
TSC1	AC012557.1	0.457015433	5.75E-29	postive
MAPK8	AC012557.1	0.545119804	9.73E-43	postive
IPMK	AC012557.1	0.514982477	1.44E-37	postive
OTULIN	AC012557.1	0.6446307	3.68E-64	postive
CYLD	AC012557.1	0.635308547	8.16E-62	postive
MAP3K7	AC012557.1	0.540687739	6.04E-42	postive
CFLAR	AC012557.1	0.502233032	1.56E-35	postive
BRAF	AC012557.1	0.813384339	1.67E-127	postive
ATRX	AC012557.1	0.804228167	1.53E-122	postive
HDAC9	AC012557.1	0.525472055	2.61E-39	postive
MAPK8	AC006460.1	0.498385643	6.18E-35	postive
IPMK	AC006460.1	0.468460509	1.54E-30	postive
OTULIN	AC006460.1	0.589732688	2.00E-51	postive
CYLD	AC006460.1	0.575283136	1.83E-48	postive
MAP3K7	AC006460.1	0.482631638	1.45E-32	postive
CFLAR	AC006460.1	0.42905503	2.27E-25	postive
BRAF	AC006460.1	0.712197025	5.97E-84	postive
ATRX	AC006460.1	0.724737311	2.86E-88	postive
HDAC9	AC006460.1	0.456500588	6.74E-29	postive
IPMK	AC020891.1	0.450357228	4.43E-28	postive
OTULIN	AC020891.1	0.421499719	1.87E-24	postive
MAP3K7	AC020891.1	0.453288375	1.81E-28	postive
BRAF	AC020891.1	0.504559837	6.73E-36	postive
ATRX	AC020891.1	0.504074114	8.02E-36	postive
OTULIN	AL357093.1	0.482047039	1.76E-32	postive
CYLD	AL357093.1	0.549228528	1.75E-43	postive
CFLAR	AL357093.1	0.478560198	5.66E-32	postive
BRAF	AL357093.1	0.596411927	7.62E-53	postive
ATRX	AL357093.1	0.608069845	2.11E-55	postive
ZBP1	AC007569.1	0.494391194	2.53E-34	postive
OTULIN	AC007569.1	0.403482495	2.31E-22	postive
CYLD	AC007569.1	0.495382305	1.79E-34	postive
BRAF	AC007569.1	0.493439199	3.53E-34	postive
FLT3	AC007569.1	0.492990136	4.13E-34	postive
ATRX	AC007569.1	0.483326347	1.14E-32	postive
BCL2L11	AC007569.1	0.453284199	1.81E-28	postive
OTULIN	AC018645.3	0.411001301	3.20E-23	postive
BRAF	AC018645.3	0.462212925	1.13E-29	postive
ATRX	AC018645.3	0.5052628	5.21E-36	postive
TSC1	LINC00412	0.466475256	2.92E-30	postive
MAPK8	LINC00412	0.510387929	7.96E-37	postive
IPMK	LINC00412	0.459842691	2.38E-29	postive
OTULIN	LINC00412	0.578436861	4.25E-49	postive
CYLD	LINC00412	0.510370078	8.01E-37	postive
MAP3K7	LINC00412	0.494084293	2.82E-34	postive
CFLAR	LINC00412	0.501623054	1.94E-35	postive
BRAF	LINC00412	0.774922249	2.83E-108	postive
ATRX	LINC00412	0.703325236	4.94E-81	postive
HDAC9	LINC00412	0.564761898	2.12E-46	postive
OTULIN	PRR34	0.466560607	2.84E-30	postive
CYLD	PRR34	0.499790864	3.74E-35	postive
MAP3K7	PRR34	0.407154093	8.84E-23	postive
CFLAR	PRR34	0.401167796	4.19E-22	postive
BRAF	PRR34	0.53927318	1.08E-41	postive
ATRX	PRR34	0.627802949	5.52E-60	postive
HDAC9	PRR34	0.446801074	1.29E-27	postive
TSC1	AC022165.1	0.40597181	1.21E-22	postive
MAPK8	AC022165.1	0.475055697	1.81E-31	postive
IPMK	AC022165.1	0.503941186	8.42E-36	postive
OTULIN	AC022165.1	0.596464944	7.42E-53	postive
CYLD	AC022165.1	0.53659115	3.19E-41	postive
MAP3K7	AC022165.1	0.484121436	8.74E-33	postive
CFLAR	AC022165.1	0.529871715	4.66E-40	postive
BRAF	AC022165.1	0.665062967	1.34E-69	postive
ATRX	AC022165.1	0.686286744	1.01E-75	postive
HDAC9	AC022165.1	0.507206195	2.57E-36	postive
BCL2L11	AC022165.1	0.408384562	6.40E-23	postive
TSC1	AC109460.3	0.423699206	1.02E-24	postive
TSC1	WASHC5-AS1	0.449877401	5.12E-28	postive
MAPK8	WASHC5-AS1	0.563872894	3.14E-46	postive
IPMK	WASHC5-AS1	0.538203785	1.66E-41	postive
OTULIN	WASHC5-AS1	0.631406973	7.40E-61	postive
CYLD	WASHC5-AS1	0.54059476	6.28E-42	postive
MAP3K7	WASHC5-AS1	0.535461253	5.03E-41	postive
CFLAR	WASHC5-AS1	0.48879715	1.77E-33	postive
BRAF	WASHC5-AS1	0.801174767	6.06E-121	postive
ATRX	WASHC5-AS1	0.727888782	2.16E-89	postive
HDAC9	WASHC5-AS1	0.469490754	1.11E-30	postive
BCL2L11	WASHC5-AS1	0.420764729	2.28E-24	postive
TSC1	AL358115.1	0.413654159	1.58E-23	postive
MAPK8	AL358115.1	0.539542827	9.64E-42	postive
IPMK	AL358115.1	0.489374012	1.45E-33	postive
OTULIN	AL358115.1	0.550266036	1.13E-43	postive
MAP3K7	AL358115.1	0.469908534	9.68E-31	postive
BRAF	AL358115.1	0.560070203	1.67E-45	postive
ATRX	AL358115.1	0.5535936	2.74E-44	postive
BCL2L11	AL358115.1	0.435909011	3.19E-26	postive
TSC1	AC022613.3	0.419528769	3.21E-24	postive
MAPK8	AC022613.3	0.57059473	1.55E-47	postive
IPMK	AC022613.3	0.51713682	6.38E-38	postive
OTULIN	AC022613.3	0.636116126	5.15E-62	postive
CYLD	AC022613.3	0.610748588	5.25E-56	postive
MAP3K7	AC022613.3	0.504850232	6.06E-36	postive
CFLAR	AC022613.3	0.495192943	1.91E-34	postive
BRAF	AC022613.3	0.759234575	1.70E-101	postive
ATRX	AC022613.3	0.785390745	4.11E-113	postive
HDAC9	AC022613.3	0.487779465	2.51E-33	postive
TSC1	AL136221.1	0.428350128	2.76E-25	postive
MAPK8	AL136221.1	0.544723228	1.15E-42	postive
IPMK	AL136221.1	0.488584459	1.90E-33	postive
OTULIN	AL136221.1	0.5769418	8.49E-49	postive
CYLD	AL136221.1	0.517235683	6.15E-38	postive
MAP3K7	AL136221.1	0.507311245	2.47E-36	postive
CFLAR	AL136221.1	0.411440333	2.85E-23	postive
BRAF	AL136221.1	0.772526656	3.33E-107	postive
ATRX	AL136221.1	0.702014978	1.31E-80	postive
HDAC9	AL136221.1	0.433294076	6.78E-26	postive
TSC1	TMEM202-AS1	0.406727909	9.89E-23	postive
MAPK8	TMEM202-AS1	0.452266315	2.48E-28	postive
OTULIN	TMEM202-AS1	0.426057921	5.26E-25	postive
CYLD	TMEM202-AS1	0.476635541	1.07E-31	postive
BRAF	TMEM202-AS1	0.582860237	5.34E-50	postive
ATRX	TMEM202-AS1	0.639155405	8.99E-63	postive
OTULIN	AC005162.2	0.492536122	4.84E-34	postive
CYLD	AC005162.2	0.42111817	2.07E-24	postive
MAP3K7	AC005162.2	0.402109243	3.29E-22	postive
BRAF	AC005162.2	0.648554851	3.58E-65	postive
ATRX	AC005162.2	0.547071035	4.31E-43	postive
OTULIN	AC091435.2	0.443648293	3.31E-27	postive
BRAF	AC091435.2	0.509763391	1.00E-36	postive
ATRX	AC091435.2	0.447324206	1.11E-27	postive
TSC1	BACH1-IT1	0.425439708	6.26E-25	postive
MAPK8	BACH1-IT1	0.565642649	1.43E-46	postive
IPMK	BACH1-IT1	0.574863648	2.21E-48	postive
OTULIN	BACH1-IT1	0.699082466	1.13E-79	postive
CYLD	BACH1-IT1	0.599041791	2.06E-53	postive
MAP3K7	BACH1-IT1	0.571919955	8.50E-48	postive
CFLAR	BACH1-IT1	0.521336352	1.29E-38	postive
BRAF	BACH1-IT1	0.756727319	1.85E-100	postive
ATRX	BACH1-IT1	0.77117884	1.31E-106	postive
HDAC9	BACH1-IT1	0.480602334	2.86E-32	postive
BCL2L11	BACH1-IT1	0.431555297	1.11E-25	postive
MAPK8	AC037487.1	0.437254771	2.16E-26	postive
IPMK	AC037487.1	0.473869603	2.66E-31	postive
OTULIN	AC037487.1	0.51525882	1.29E-37	postive
CYLD	AC037487.1	0.473336894	3.17E-31	postive
MAP3K7	AC037487.1	0.486437217	3.97E-33	postive
CFLAR	AC037487.1	0.419626673	3.12E-24	postive
BRAF	AC037487.1	0.719617403	1.77E-86	postive
ATRX	AC037487.1	0.645779684	1.87E-64	postive
HDAC9	AC037487.1	0.527915206	1.01E-39	postive
TSC1	WDR5B-DT	0.464967482	4.73E-30	postive
MAPK8	WDR5B-DT	0.602882958	2.98E-54	postive
IPMK	WDR5B-DT	0.557301503	5.57E-45	postive
OTULIN	WDR5B-DT	0.658606389	7.81E-68	postive
CYLD	WDR5B-DT	0.607486016	2.85E-55	postive
MAP3K7	WDR5B-DT	0.537026323	2.68E-41	postive
CFLAR	WDR5B-DT	0.536945637	2.77E-41	postive
BRAF	WDR5B-DT	0.798319042	1.78E-119	postive
ATRX	WDR5B-DT	0.775098235	2.36E-108	postive
HDAC9	WDR5B-DT	0.515614835	1.13E-37	postive
BCL2L11	WDR5B-DT	0.415584996	9.37E-24	postive
MAPK8	AL353804.2	0.488761641	1.79E-33	postive
IPMK	AL353804.2	0.473902965	2.64E-31	postive
OTULIN	AL353804.2	0.63015768	1.49E-60	postive
CYLD	AL353804.2	0.640519171	4.08E-63	postive
MAP3K7	AL353804.2	0.501451319	2.07E-35	postive
CFLAR	AL353804.2	0.486623893	3.73E-33	postive
BRAF	AL353804.2	0.659688716	3.98E-68	postive
ATRX	AL353804.2	0.782126636	1.42E-111	postive
HDAC9	AL353804.2	0.458360858	3.78E-29	postive
MAPK8	AC012085.2	0.410338523	3.82E-23	postive
OTULIN	AC012085.2	0.476179229	1.25E-31	postive
CYLD	AC012085.2	0.429716692	1.88E-25	postive
MAP3K7	AC012085.2	0.516416513	8.37E-38	postive
BRAF	AC012085.2	0.563679579	3.42E-46	postive
BACH2	AC012085.2	0.565950816	1.25E-46	postive
ATRX	AC012085.2	0.612059955	2.65E-56	postive
HDAC9	AC012085.2	0.400963694	4.42E-22	postive
CYLD	LINC01140	0.422569984	1.39E-24	postive
TSC1	AC008543.1	0.463311684	7.99E-30	postive
MAPK8	AC008543.1	0.515583055	1.15E-37	postive
IPMK	AC008543.1	0.477525512	7.98E-32	postive
OTULIN	AC008543.1	0.490900976	8.55E-34	postive
MAP3K7	AC008543.1	0.456854813	6.04E-29	postive
BRAF	AC008543.1	0.649670763	1.84E-65	postive
ATRX	AC008543.1	0.464854024	4.90E-30	postive
BCL2L11	AC008543.1	0.400571519	4.89E-22	postive
MAPK8	ARHGAP26-AS1	0.522412526	8.53E-39	postive
IPMK	ARHGAP26-AS1	0.505544994	4.70E-36	postive
OTULIN	ARHGAP26-AS1	0.631963897	5.42E-61	postive
CYLD	ARHGAP26-AS1	0.520188998	2.00E-38	postive
MAP3K7	ARHGAP26-AS1	0.487554135	2.71E-33	postive
CFLAR	ARHGAP26-AS1	0.498825531	5.28E-35	postive
BRAF	ARHGAP26-AS1	0.643181281	8.64E-64	postive
ATRX	ARHGAP26-AS1	0.700125219	5.25E-80	postive
HDAC9	ARHGAP26-AS1	0.467476674	2.12E-30	postive
BRAF	MED4-AS1	0.508082529	1.86E-36	postive
ATRX	MED4-AS1	0.495860456	1.51E-34	postive
MAPK8	CSNK1G2-AS1	0.427957813	3.09E-25	postive
IPMK	CSNK1G2-AS1	0.400495305	4.98E-22	postive
OTULIN	CSNK1G2-AS1	0.604287469	1.46E-54	postive
CYLD	CSNK1G2-AS1	0.485102197	6.26E-33	postive
MAP3K7	CSNK1G2-AS1	0.404925355	1.58E-22	postive
CFLAR	CSNK1G2-AS1	0.496560276	1.18E-34	postive
BRAF	CSNK1G2-AS1	0.621569007	1.68E-58	postive
ATRX	CSNK1G2-AS1	0.598832125	2.29E-53	postive
HDAC9	CSNK1G2-AS1	0.411834733	2.56E-23	postive
BCL2L11	CSNK1G2-AS1	0.417094309	6.22E-24	postive
HDAC9	AC090709.1	0.413219011	1.77E-23	postive
TSC1	AC005253.1	0.557120904	6.02E-45	postive
OTULIN	AC005253.1	0.427332469	3.68E-25	postive
CFLAR	AC005253.1	0.480289828	3.18E-32	postive
BRAF	AC005253.1	0.519165459	2.95E-38	postive
ATRX	AC005253.1	0.417532933	5.52E-24	postive
TSC1	AC092436.2	0.441581956	6.10E-27	postive
MAPK8	AC092436.2	0.499888485	3.62E-35	postive
IPMK	AC092436.2	0.497343331	8.94E-35	postive
OTULIN	AC092436.2	0.648926055	2.87E-65	postive
CYLD	AC092436.2	0.605167567	9.34E-55	postive
MAP3K7	AC092436.2	0.527307891	1.28E-39	postive
CFLAR	AC092436.2	0.564347564	2.55E-46	postive
BRAF	AC092436.2	0.767188884	7.25E-105	postive
ATRX	AC092436.2	0.776856814	3.78E-109	postive
HDAC9	AC092436.2	0.592906073	4.28E-52	postive
TSC1	AC107884.2	0.440105172	9.42E-27	postive
OTULIN	AC107884.2	0.531456439	2.49E-40	postive
CYLD	AC107884.2	0.427198492	3.82E-25	postive
CFLAR	AC107884.2	0.466768472	2.66E-30	postive
BRAF	AC107884.2	0.595793246	1.03E-52	postive
ATRX	AC107884.2	0.586473341	9.60E-51	postive
TSC1	NARF-IT1	0.523917896	4.77E-39	postive
MAPK8	NARF-IT1	0.539336141	1.05E-41	postive
IPMK	NARF-IT1	0.413939884	1.46E-23	postive
OTULIN	NARF-IT1	0.5526622	4.08E-44	postive
CYLD	NARF-IT1	0.467051887	2.43E-30	postive
MAP3K7	NARF-IT1	0.435832045	3.27E-26	postive
CFLAR	NARF-IT1	0.515389999	1.23E-37	postive
BRAF	NARF-IT1	0.676137582	9.93E-73	postive
ATRX	NARF-IT1	0.620542179	2.92E-58	postive
BCL2L11	NARF-IT1	0.411254577	2.99E-23	postive
CYLD	AC093726.1	0.530986934	3.00E-40	postive
CFLAR	AC093726.1	0.484863828	6.79E-33	postive
BRAF	AC093726.1	0.462783888	9.45E-30	postive
ATRX	AC093726.1	0.501499065	2.03E-35	postive
MAPK8	FO680682.1	0.583119433	4.73E-50	postive
IPMK	FO680682.1	0.56555402	1.49E-46	postive
OTULIN	FO680682.1	0.655288924	6.06E-67	postive
CYLD	FO680682.1	0.548783081	2.11E-43	postive
MAP3K7	FO680682.1	0.545465629	8.42E-43	postive
CFLAR	FO680682.1	0.477643813	7.67E-32	postive
BRAF	FO680682.1	0.800406051	1.51E-120	postive
ATRX	FO680682.1	0.740829907	3.55E-94	postive
HDAC9	FO680682.1	0.498655419	5.61E-35	postive
BCL2L11	FO680682.1	0.430558104	1.48E-25	postive
TSC1	ZNF451-AS1	0.450159487	4.70E-28	postive
MAPK8	ZNF451-AS1	0.595092403	1.46E-52	postive
IPMK	ZNF451-AS1	0.572576351	6.31E-48	postive
OTULIN	ZNF451-AS1	0.679543011	1.01E-73	postive
CYLD	ZNF451-AS1	0.593258421	3.60E-52	postive
MAP3K7	ZNF451-AS1	0.553071784	3.43E-44	postive
CFLAR	ZNF451-AS1	0.542817774	2.52E-42	postive
BRAF	ZNF451-AS1	0.826340817	5.15E-135	postive
ATRX	ZNF451-AS1	0.783701862	2.59E-112	postive
KLF9	ZNF451-AS1	0.42099754	2.14E-24	postive
HDAC9	ZNF451-AS1	0.53756465	2.15E-41	postive
BCL2L11	ZNF451-AS1	0.450640684	4.06E-28	postive
TSC1	TMED2-DT	0.433335955	6.70E-26	postive
TSC1	BACH1-IT2	0.413583202	1.61E-23	postive
MAPK8	BACH1-IT2	0.54688292	4.67E-43	postive
IPMK	BACH1-IT2	0.55113441	7.80E-44	postive
OTULIN	BACH1-IT2	0.698566258	1.64E-79	postive
CYLD	BACH1-IT2	0.589457492	2.29E-51	postive
MAP3K7	BACH1-IT2	0.555810508	1.06E-44	postive
CFLAR	BACH1-IT2	0.524813912	3.37E-39	postive
BRAF	BACH1-IT2	0.744533445	1.34E-95	postive
ATRX	BACH1-IT2	0.754719489	1.22E-99	postive
HDAC9	BACH1-IT2	0.452502255	2.31E-28	postive
BCL2L11	BACH1-IT2	0.413038199	1.86E-23	postive
TSC1	AC084018.1	0.439018974	1.29E-26	postive
TSC1	AL139041.1	0.492071698	5.69E-34	postive
OTULIN	AL139041.1	0.416683132	6.96E-24	postive
CYLD	AL139041.1	0.48297002	1.29E-32	postive
CFLAR	AL139041.1	0.504320776	7.34E-36	postive
BRAF	AL139041.1	0.56754393	6.13E-47	postive
ATRX	AL139041.1	0.582433681	6.53E-50	postive
TSC1	AL136304.1	0.466753065	2.67E-30	postive
MAPK8	AL359715.3	0.513110381	2.90E-37	postive
IPMK	AL359715.3	0.488290824	2.10E-33	postive
OTULIN	AL359715.3	0.442256138	5.00E-27	postive
MAP3K7	AL359715.3	0.557565896	4.97E-45	postive
BRAF	AL359715.3	0.65306749	2.36E-66	postive
ATRX	AL359715.3	0.554307881	2.02E-44	postive
TSC1	WARS2-AS1	0.447077622	1.19E-27	postive
MAPK8	WARS2-AS1	0.422956303	1.25E-24	postive
IPMK	WARS2-AS1	0.431220674	1.23E-25	postive
OTULIN	WARS2-AS1	0.526696177	1.62E-39	postive
CYLD	WARS2-AS1	0.406137386	1.15E-22	postive
MAP3K7	WARS2-AS1	0.501064495	2.37E-35	postive
CFLAR	WARS2-AS1	0.503701796	9.18E-36	postive
BRAF	WARS2-AS1	0.66968523	6.89E-71	postive
ATRX	WARS2-AS1	0.593109409	3.87E-52	postive
HDAC9	WARS2-AS1	0.45716057	5.49E-29	postive
TSC1	AP000487.1	0.492919742	4.23E-34	postive
MAPK8	AP000487.1	0.558661766	3.09E-45	postive
IPMK	AP000487.1	0.52711959	1.37E-39	postive
OTULIN	AP000487.1	0.663796093	3.01E-69	postive
CYLD	AP000487.1	0.554943653	1.54E-44	postive
MAP3K7	AP000487.1	0.538982003	1.21E-41	postive
CFLAR	AP000487.1	0.537205909	2.49E-41	postive
BRAF	AP000487.1	0.79235813	1.74E-116	postive
ATRX	AP000487.1	0.753270408	4.72E-99	postive
HDAC9	AP000487.1	0.520316803	1.90E-38	postive
BCL2L11	AP000487.1	0.438320582	1.59E-26	postive
TSC1	AC023590.1	0.408492914	6.22E-23	postive
MAPK8	AC023590.1	0.567191965	7.17E-47	postive
IPMK	AC023590.1	0.55772688	4.63E-45	postive
OTULIN	AC023590.1	0.649886644	1.61E-65	postive
CYLD	AC023590.1	0.583811797	3.41E-50	postive
MAP3K7	AC023590.1	0.558624954	3.14E-45	postive
CFLAR	AC023590.1	0.473841912	2.69E-31	postive
BRAF	AC023590.1	0.824183294	1.01E-133	postive
ATRX	AC023590.1	0.77077773	1.97E-106	postive
HDAC9	AC023590.1	0.525180272	2.92E-39	postive
BCL2L11	AC023590.1	0.416993309	6.40E-24	postive
TSC1	TRMT2B-AS1	0.438845421	1.36E-26	postive
OTULIN	TRMT2B-AS1	0.414435355	1.28E-23	postive
CYLD	TRMT2B-AS1	0.421974283	1.64E-24	postive
BRAF	TRMT2B-AS1	0.574676757	2.41E-48	postive
ATRX	TRMT2B-AS1	0.528051795	9.53E-40	postive
SIRT3	NALT1	0.419184862	3.52E-24	postive
TSC1	AL096701.3	0.588388784	3.83E-51	postive
MAPK8	AL096701.3	0.454609194	1.21E-28	postive
OTULIN	AL096701.3	0.462307787	1.10E-29	postive
CFLAR	AL096701.3	0.485758932	5.01E-33	postive
BRAF	AL096701.3	0.628328085	4.13E-60	postive
ATRX	AL096701.3	0.514678843	1.61E-37	postive
TSC1	HMGA1P4	0.424168486	8.91E-25	postive
CFLAR	HMGA1P4	0.453741772	1.58E-28	postive
BRAF	HMGA1P4	0.447695316	9.89E-28	postive
MAPK8	TCF4-AS1	0.523283501	6.09E-39	postive
IPMK	TCF4-AS1	0.554965818	1.52E-44	postive
OTULIN	TCF4-AS1	0.601777197	5.22E-54	postive
CYLD	TCF4-AS1	0.527688754	1.10E-39	postive
MAP3K7	TCF4-AS1	0.501072053	2.37E-35	postive
CFLAR	TCF4-AS1	0.486518024	3.86E-33	postive
BRAF	TCF4-AS1	0.747821534	6.99E-97	postive
ATRX	TCF4-AS1	0.67905253	1.41E-73	postive
KLF9	TCF4-AS1	0.411043871	3.16E-23	postive
HDAC9	TCF4-AS1	0.511774527	4.76E-37	postive
BCL2L11	TCF4-AS1	0.402839829	2.72E-22	postive
MAPK8	AC104779.1	0.479636856	3.95E-32	postive
IPMK	AC104779.1	0.525484832	2.60E-39	postive
OTULIN	AC104779.1	0.631077599	8.91E-61	postive
CYLD	AC104779.1	0.597541884	4.35E-53	postive
MAP3K7	AC104779.1	0.521958969	1.01E-38	postive
CFLAR	AC104779.1	0.509971203	9.28E-37	postive
BRAF	AC104779.1	0.741721936	1.62E-94	postive
ATRX	AC104779.1	0.769755411	5.54E-106	postive
HDAC9	AC104779.1	0.62169198	1.57E-58	postive
TSC1	PTOV1-AS2	0.435532771	3.56E-26	postive
BRAF	UBE2D3-AS1	0.409752326	4.46E-23	postive
TSC1	AC010999.2	0.421184012	2.04E-24	postive
MAPK8	AC010999.2	0.458581959	3.53E-29	postive
IPMK	AC010999.2	0.420946036	2.17E-24	postive
OTULIN	AC010999.2	0.517427623	5.71E-38	postive
CYLD	AC010999.2	0.464735068	5.09E-30	postive
MAP3K7	AC010999.2	0.43703298	2.31E-26	postive
BRAF	AC010999.2	0.663460741	3.72E-69	postive
ATRX	AC010999.2	0.62522735	2.28E-59	postive
HDAC9	AC010999.2	0.494173472	2.73E-34	postive
BRAF	AC145423.1	0.438226161	1.63E-26	postive
TSC1	AL356299.2	0.412407321	2.20E-23	postive
BRAF	AL356299.2	0.496303083	1.29E-34	postive
TARDBP	AL356299.2	0.42392227	9.54E-25	postive
BRAF	AC006001.2	0.598152994	3.21E-53	postive
ATRX	AC006001.2	0.416959552	6.46E-24	postive
TSC1	AL158835.2	0.478434113	5.90E-32	postive
TSC1	AC093110.1	0.492867298	4.31E-34	postive
OTULIN	AC093110.1	0.414193126	1.36E-23	postive
CYLD	AC093110.1	0.468865115	1.36E-30	postive
CFLAR	AC093110.1	0.499787875	3.75E-35	postive
BRAF	AC093110.1	0.558370535	3.50E-45	postive
ATRX	AC093110.1	0.541995715	3.53E-42	postive
TSC1	AP001619.1	0.522916291	7.02E-39	postive
MAPK8	AP001619.1	0.525288017	2.80E-39	postive
IPMK	AP001619.1	0.417189975	6.06E-24	postive
OTULIN	AP001619.1	0.575220634	1.88E-48	postive
CYLD	AP001619.1	0.551191037	7.62E-44	postive
MAP3K7	AP001619.1	0.417822424	5.11E-24	postive
CFLAR	AP001619.1	0.489812801	1.25E-33	postive
BRAF	AP001619.1	0.773877732	8.31E-108	postive
ATRX	AP001619.1	0.710319116	2.53E-83	postive
HDAC9	AP001619.1	0.512316167	3.89E-37	postive
BCL2L11	AP001619.1	0.412870875	1.94E-23	postive
TSC1	BCDIN3D-AS1	0.435480671	3.62E-26	postive
MAPK8	BCDIN3D-AS1	0.400442805	5.05E-22	postive
BRAF	BCDIN3D-AS1	0.538245543	1.63E-41	postive
ATRX	BCDIN3D-AS1	0.428009948	3.04E-25	postive
TSC1	AC009318.3	0.408526465	6.16E-23	postive
MAPK8	AC009318.3	0.451688603	2.95E-28	postive
IPMK	AC009318.3	0.456566143	6.61E-29	postive
OTULIN	AC009318.3	0.613511769	1.24E-56	postive
CYLD	AC009318.3	0.632446156	4.13E-61	postive
MAP3K7	AC009318.3	0.497430797	8.67E-35	postive
CFLAR	AC009318.3	0.52072445	1.63E-38	postive
BRAF	AC009318.3	0.685441515	1.81E-75	postive
ATRX	AC009318.3	0.716066376	2.94E-85	postive
HDAC9	AC009318.3	0.48236973	1.58E-32	postive
BCL2L11	AC009318.3	0.404705551	1.68E-22	postive
TSC1	AL391684.1	0.554454623	1.90E-44	postive
MAPK8	AL391684.1	0.480337042	3.13E-32	postive
OTULIN	AL391684.1	0.420770563	2.28E-24	postive
CYLD	AL391684.1	0.432877486	7.64E-26	postive
CFLAR	AL391684.1	0.451373489	3.25E-28	postive
BRAF	AL391684.1	0.607129884	3.42E-55	postive
ATRX	AL391684.1	0.528276291	8.73E-40	postive
TSC1	AC002550.2	0.438845425	1.36E-26	postive
MAPK8	AC002550.2	0.505685679	4.47E-36	postive
IPMK	AC002550.2	0.500113674	3.34E-35	postive
OTULIN	AC002550.2	0.611572085	3.42E-56	postive
CYLD	AC002550.2	0.566984724	7.87E-47	postive
MAP3K7	AC002550.2	0.520814992	1.57E-38	postive
CFLAR	AC002550.2	0.508120994	1.83E-36	postive
BRAF	AC002550.2	0.739824351	8.55E-94	postive
ATRX	AC002550.2	0.712070327	6.58E-84	postive
HDAC9	AC002550.2	0.454559883	1.23E-28	postive
MAPK8	POT1-AS1	0.423097846	1.20E-24	postive
IPMK	POT1-AS1	0.405851509	1.24E-22	postive
OTULIN	POT1-AS1	0.41277588	1.99E-23	postive
MAP3K7	POT1-AS1	0.433094239	7.18E-26	postive
BRAF	POT1-AS1	0.488451041	1.99E-33	postive
ATRX	POT1-AS1	0.45499758	1.07E-28	postive
TSC1	AL035071.2	0.439344099	1.18E-26	postive
MAPK8	AL035071.2	0.596700281	6.61E-53	postive
IPMK	AL035071.2	0.559131662	2.52E-45	postive
OTULIN	AL035071.2	0.684849364	2.73E-75	postive
CYLD	AL035071.2	0.620095459	3.72E-58	postive
MAP3K7	AL035071.2	0.565989303	1.23E-46	postive
CFLAR	AL035071.2	0.502621663	1.36E-35	postive
BRAF	AL035071.2	0.844192366	1.88E-146	postive
ATRX	AL035071.2	0.812424287	5.70E-127	postive
HDAC9	AL035071.2	0.54798938	2.94E-43	postive
BCL2L11	AL035071.2	0.448216937	8.46E-28	postive
TSC1	AC021078.1	0.514231566	1.90E-37	postive
MAPK8	AC021078.1	0.534073836	8.78E-41	postive
IPMK	AC021078.1	0.49809887	6.84E-35	postive
OTULIN	AC021078.1	0.641615567	2.16E-63	postive
CYLD	AC021078.1	0.603347018	2.36E-54	postive
MAP3K7	AC021078.1	0.507482506	2.32E-36	postive
CFLAR	AC021078.1	0.625987479	1.50E-59	postive
BRAF	AC021078.1	0.7964075	1.66E-118	postive
ATRX	AC021078.1	0.764278228	1.29E-103	postive
KLF9	AC021078.1	0.419242578	3.47E-24	postive
HDAC9	AC021078.1	0.503400787	1.02E-35	postive
BCL2L11	AC021078.1	0.405070752	1.53E-22	postive
MAPK8	POLH-AS1	0.433601648	6.21E-26	postive
BRAF	POLH-AS1	0.41941655	3.31E-24	postive
TSC1	AC008870.2	0.522254349	9.06E-39	postive
MAPK8	AC008870.2	0.416537611	7.24E-24	postive
OTULIN	AC008870.2	0.493348781	3.64E-34	postive
CYLD	AC008870.2	0.445632857	1.84E-27	postive
CFLAR	AC008870.2	0.506213071	3.69E-36	postive
BRAF	AC008870.2	0.618415001	9.17E-58	postive
ATRX	AC008870.2	0.522485887	8.29E-39	postive
TSC1	LINC01355	0.561253004	9.96E-46	postive
MAPK8	LINC01355	0.575850154	1.41E-48	postive
IPMK	LINC01355	0.468495293	1.53E-30	postive
OTULIN	LINC01355	0.625500007	1.97E-59	postive
CYLD	LINC01355	0.583120625	4.72E-50	postive
MAP3K7	LINC01355	0.532951547	1.37E-40	postive
CFLAR	LINC01355	0.533984912	9.09E-41	postive
BRAF	LINC01355	0.779706681	1.88E-110	postive
ATRX	LINC01355	0.739567237	1.07E-93	postive
HDAC9	LINC01355	0.48125808	2.30E-32	postive
BCL2L11	LINC01355	0.411353244	2.91E-23	postive
TSC1	AC024267.5	0.455560426	9.01E-29	postive
MAPK8	AC024267.5	0.588909447	2.98E-51	postive
IPMK	AC024267.5	0.587256368	6.60E-51	postive
OTULIN	AC024267.5	0.698918844	1.27E-79	postive
CYLD	AC024267.5	0.637107981	2.92E-62	postive
MAP3K7	AC024267.5	0.568589871	3.83E-47	postive
CFLAR	AC024267.5	0.553257992	3.16E-44	postive
BRAF	AC024267.5	0.846317039	6.56E-148	postive
ATRX	AC024267.5	0.825785693	1.11E-134	postive
HDAC9	AC024267.5	0.566876301	8.26E-47	postive
BCL2L11	AC024267.5	0.44110655	7.02E-27	postive
TSC1	AC004771.4	0.547674792	3.35E-43	postive
MAPK8	AC004771.4	0.437955485	1.76E-26	postive
OTULIN	AC004771.4	0.457822082	4.47E-29	postive
CYLD	AC004771.4	0.427319752	3.69E-25	postive
CFLAR	AC004771.4	0.485751329	5.02E-33	postive
BRAF	AC004771.4	0.576820561	8.98E-49	postive
ATRX	AC004771.4	0.528397284	8.33E-40	postive
BCL2L11	AC004771.4	0.418639505	4.09E-24	postive
BRAF	AC005162.1	0.525172691	2.93E-39	postive
ATRX	AC005162.1	0.453028071	1.96E-28	postive
MAPK8	AC025569.1	0.473617633	2.89E-31	postive
IPMK	AC025569.1	0.437941678	1.77E-26	postive
OTULIN	AC025569.1	0.504203582	7.66E-36	postive
CYLD	AC025569.1	0.465886674	3.53E-30	postive
MAP3K7	AC025569.1	0.409732895	4.48E-23	postive
CFLAR	AC025569.1	0.451832472	2.83E-28	postive
BRAF	AC025569.1	0.659087452	5.79E-68	postive
ATRX	AC025569.1	0.593579827	3.08E-52	postive
HDAC9	AC025569.1	0.534223784	8.26E-41	postive
TSC1	LINC00653	0.409594663	4.65E-23	postive
TSC1	AC009704.2	0.480374019	3.09E-32	postive
MAPK8	AC009704.2	0.550047639	1.24E-43	postive
IPMK	AC009704.2	0.516871186	7.05E-38	postive
OTULIN	AC009704.2	0.683701988	6.00E-75	postive
CYLD	AC009704.2	0.594908661	1.60E-52	postive
MAP3K7	AC009704.2	0.541523156	4.29E-42	postive
CFLAR	AC009704.2	0.563783385	3.27E-46	postive
BRAF	AC009704.2	0.773255624	1.58E-107	postive
FLT3	AC009704.2	0.401390782	3.96E-22	postive
ATRX	AC009704.2	0.779919458	1.50E-110	postive
HDAC9	AC009704.2	0.562657693	5.37E-46	postive
BCL2L11	AC009704.2	0.459298933	2.82E-29	postive
TSC1	HCG27	0.507732411	2.12E-36	postive
CFLAR	HCG27	0.530914285	3.09E-40	postive
BRAF	HCG27	0.448453879	7.87E-28	postive
TSC1	ADAMTS9-AS2	0.441550056	6.16E-27	postive
MAPK8	ADAMTS9-AS2	0.42735701	3.66E-25	postive
OTULIN	ADAMTS9-AS2	0.461650057	1.35E-29	postive
CYLD	ADAMTS9-AS2	0.454012055	1.45E-28	postive
MAP3K7	ADAMTS9-AS2	0.43070887	1.42E-25	postive
CFLAR	ADAMTS9-AS2	0.537506417	2.20E-41	postive
BRAF	ADAMTS9-AS2	0.645980535	1.66E-64	postive
ATRX	ADAMTS9-AS2	0.653476548	1.84E-66	postive
HDAC9	ADAMTS9-AS2	0.545309924	8.99E-43	postive
TSC1	AC024267.4	0.446624264	1.36E-27	postive
MAPK8	AC024267.4	0.581591736	9.71E-50	postive
IPMK	AC024267.4	0.571490656	1.03E-47	postive
OTULIN	AC024267.4	0.689450457	1.11E-76	postive
CYLD	AC024267.4	0.619751453	4.48E-58	postive
MAP3K7	AC024267.4	0.566140629	1.15E-46	postive
CFLAR	AC024267.4	0.540242787	7.25E-42	postive
BRAF	AC024267.4	0.843206225	8.76E-146	postive
ATRX	AC024267.4	0.805570306	2.98E-123	postive
HDAC9	AC024267.4	0.52366169	5.27E-39	postive
BCL2L11	AC024267.4	0.437332929	2.11E-26	postive
BRAF	AC243772.2	0.442463589	4.70E-27	postive
TSC1	AC034102.8	0.415601884	9.32E-24	postive
MAPK8	AC034102.8	0.465626489	3.83E-30	postive
OTULIN	AC034102.8	0.549713644	1.42E-43	postive
CYLD	AC034102.8	0.556951853	6.48E-45	postive
MAP3K7	AC034102.8	0.404161508	1.93E-22	postive
CFLAR	AC034102.8	0.425733259	5.76E-25	postive
BRAF	AC034102.8	0.713970722	1.51E-84	postive
ATRX	AC034102.8	0.692222455	1.57E-77	postive
HDAC9	AC034102.8	0.451998992	2.69E-28	postive
MAP3K7	AC006504.7	0.405805066	1.26E-22	postive
BRAF	AC006504.7	0.479102167	4.72E-32	postive
ATRX	AC006504.7	0.420183622	2.68E-24	postive
TSC1	FARSA-AS1	0.433563175	6.28E-26	postive
MAPK8	FARSA-AS1	0.463936635	6.56E-30	postive
IPMK	FARSA-AS1	0.416619332	7.08E-24	postive
OTULIN	FARSA-AS1	0.529136373	6.23E-40	postive
CYLD	FARSA-AS1	0.474230676	2.37E-31	postive
MAP3K7	FARSA-AS1	0.425952749	5.42E-25	postive
CFLAR	FARSA-AS1	0.447244921	1.13E-27	postive
BRAF	FARSA-AS1	0.622403001	1.07E-58	postive
ATRX	FARSA-AS1	0.626731897	9.98E-60	postive
HDAC9	FARSA-AS1	0.419436576	3.29E-24	postive
MAPK8	AC018442.2	0.557126971	6.00E-45	postive
IPMK	AC018442.2	0.552247353	4.87E-44	postive
OTULIN	AC018442.2	0.685830066	1.39E-75	postive
CYLD	AC018442.2	0.579376055	2.74E-49	postive
MAP3K7	AC018442.2	0.535268081	5.44E-41	postive
CFLAR	AC018442.2	0.514175642	1.94E-37	postive
BRAF	AC018442.2	0.818243149	3.00E-130	postive
ATRX	AC018442.2	0.752368939	1.09E-98	postive
HDAC9	AC018442.2	0.523119869	6.49E-39	postive
BCL2L11	AC018442.2	0.447791144	9.61E-28	postive
TSC1	CR936218.1	0.519923764	2.21E-38	postive
MAPK8	CR936218.1	0.595830357	1.02E-52	postive
IPMK	CR936218.1	0.521150386	1.38E-38	postive
OTULIN	CR936218.1	0.652608484	3.11E-66	postive
CYLD	CR936218.1	0.587066912	7.22E-51	postive
MAP3K7	CR936218.1	0.545590571	8.00E-43	postive
CFLAR	CR936218.1	0.55015588	1.18E-43	postive
BRAF	CR936218.1	0.852068777	5.74E-152	postive
ATRX	CR936218.1	0.775628612	1.36E-108	postive
HDAC9	CR936218.1	0.506609676	3.19E-36	postive
BCL2L11	CR936218.1	0.45044613	4.31E-28	postive
MAPK8	AL162734.1	0.526159543	2.00E-39	postive
IPMK	AL162734.1	0.524943623	3.21E-39	postive
OTULIN	AL162734.1	0.629656941	1.97E-60	postive
CYLD	AL162734.1	0.534309485	7.99E-41	postive
MAP3K7	AL162734.1	0.530348338	3.86E-40	postive
CFLAR	AL162734.1	0.447358986	1.09E-27	postive
BRAF	AL162734.1	0.762473653	7.49E-103	postive
ATRX	AL162734.1	0.730624773	2.21E-90	postive
HDAC9	AL162734.1	0.501937329	1.73E-35	postive
IDH1	AP003119.1	0.411046203	3.16E-23	postive
BRAF	AC108156.1	0.406421233	1.07E-22	postive
MAPK8	AC068389.3	0.575163144	1.93E-48	postive
IPMK	AC068389.3	0.573866773	3.50E-48	postive
OTULIN	AC068389.3	0.684436985	3.62E-75	postive
CYLD	AC068389.3	0.607807123	2.41E-55	postive
MAP3K7	AC068389.3	0.539510957	9.77E-42	postive
CFLAR	AC068389.3	0.512683016	3.40E-37	postive
BRAF	AC068389.3	0.823534741	2.46E-133	postive
ATRX	AC068389.3	0.777469468	1.99E-109	postive
KLF9	AC068389.3	0.400322622	5.21E-22	postive
HDAC9	AC068389.3	0.52800831	9.70E-40	postive
BCL2L11	AC068389.3	0.432381956	8.80E-26	postive
TSC1	AL121895.1	0.449253769	6.18E-28	postive
MAPK8	AL121895.1	0.502988545	1.19E-35	postive
IPMK	AL121895.1	0.4627623	9.51E-30	postive
OTULIN	AL121895.1	0.619245396	5.87E-58	postive
CYLD	AL121895.1	0.63471378	1.14E-61	postive
MAP3K7	AL121895.1	0.503503798	9.86E-36	postive
CFLAR	AL121895.1	0.521466099	1.23E-38	postive
BRAF	AL121895.1	0.729227822	7.10E-90	postive
ATRX	AL121895.1	0.801470624	4.26E-121	postive
HDAC9	AL121895.1	0.513372379	2.63E-37	postive
TSC1	AC006116.5	0.445417583	1.96E-27	postive
MAPK8	AC006116.5	0.562589392	5.53E-46	postive
IPMK	AC006116.5	0.513058382	2.95E-37	postive
OTULIN	AC006116.5	0.652672367	2.99E-66	postive
CYLD	AC006116.5	0.618739162	7.71E-58	postive
MAP3K7	AC006116.5	0.550669409	9.50E-44	postive
CFLAR	AC006116.5	0.500280773	3.14E-35	postive
BRAF	AC006116.5	0.750024101	9.41E-98	postive
ATRX	AC006116.5	0.809436344	2.49E-125	postive
HDAC9	AC006116.5	0.477714961	7.50E-32	postive
BRAF	MAILR	0.435557656	3.54E-26	postive
TSC1	AC024560.3	0.455919054	8.07E-29	postive
OTULIN	AC024560.3	0.445985351	1.65E-27	postive
BRAF	AC024560.3	0.508964363	1.35E-36	postive
ATRX	AC024560.3	0.460597408	1.88E-29	postive
TSC1	AC108449.2	0.547320337	3.89E-43	postive
MAPK8	AC108449.2	0.622058944	1.29E-58	postive
IPMK	AC108449.2	0.531041494	2.93E-40	postive
OTULIN	AC108449.2	0.647359201	7.32E-65	postive
CYLD	AC108449.2	0.604083638	1.62E-54	postive
MAP3K7	AC108449.2	0.543190437	2.16E-42	postive
CFLAR	AC108449.2	0.524633727	3.61E-39	postive
BRAF	AC108449.2	0.822422933	1.12E-132	postive
STUB1	AC108449.2	-0.415981404	8.41E-24	negative
ATRX	AC108449.2	0.812997562	2.74E-127	postive
KLF9	AC108449.2	0.40388781	2.08E-22	postive
HDAC9	AC108449.2	0.511217673	5.85E-37	postive
BCL2L11	AC108449.2	0.487631286	2.64E-33	postive
TSC1	AC034102.6	0.433268818	6.83E-26	postive
OTULIN	AC034102.6	0.427357315	3.66E-25	postive
SIRT3	AP006621.3	0.418430218	4.33E-24	postive
TNFSF10	LINC02594	0.554506463	1.85E-44	postive
MAPK8	AC025580.2	0.416927465	6.51E-24	postive
IPMK	AC025580.2	0.452800603	2.10E-28	postive
OTULIN	AC025580.2	0.575053927	2.03E-48	postive
CYLD	AC025580.2	0.467318285	2.23E-30	postive
MAP3K7	AC025580.2	0.444905899	2.28E-27	postive
BRAF	AC025580.2	0.47520895	1.72E-31	postive
ATRX	AC025580.2	0.594307992	2.15E-52	postive
TSC1	ZFHX2-AS1	0.538862679	1.27E-41	postive
CFLAR	ZFHX2-AS1	0.436834058	2.44E-26	postive
BRAF	ZFHX2-AS1	0.568676375	3.69E-47	postive
ATRX	ZFHX2-AS1	0.43409689	5.39E-26	postive
TSC1	AC013468.1	0.508161669	1.81E-36	postive
MAPK8	AC013468.1	0.485920981	4.74E-33	postive
OTULIN	AC013468.1	0.516046371	9.63E-38	postive
CYLD	AC013468.1	0.498397177	6.15E-35	postive
MAP3K7	AC013468.1	0.459174485	2.94E-29	postive
CFLAR	AC013468.1	0.495250094	1.87E-34	postive
BRAF	AC013468.1	0.649788599	1.71E-65	postive
ATRX	AC013468.1	0.679252107	1.23E-73	postive
HDAC9	AC013468.1	0.470413391	8.22E-31	postive
CYLD	LINC00987	0.433801148	5.86E-26	postive
FLT3	LINC00987	0.477221621	8.83E-32	postive
TSC1	AC007390.1	0.504848312	6.06E-36	postive
MAPK8	AC007390.1	0.607397857	2.98E-55	postive
IPMK	AC007390.1	0.571176051	1.19E-47	postive
OTULIN	AC007390.1	0.679257488	1.23E-73	postive
CYLD	AC007390.1	0.624349366	3.70E-59	postive
MAP3K7	AC007390.1	0.560770659	1.23E-45	postive
CFLAR	AC007390.1	0.555068957	1.46E-44	postive
BRAF	AC007390.1	0.873241182	1.54E-168	postive
ATRX	AC007390.1	0.805680451	2.61E-123	postive
HDAC9	AC007390.1	0.533290595	1.20E-40	postive
BCL2L11	AC007390.1	0.463017493	8.77E-30	postive
MAPK8	AC106801.1	0.519927068	2.21E-38	postive
IPMK	AC106801.1	0.532746241	1.49E-40	postive
OTULIN	AC106801.1	0.65775342	1.33E-67	postive
CYLD	AC106801.1	0.583401655	4.14E-50	postive
MAP3K7	AC106801.1	0.532283105	1.79E-40	postive
CFLAR	AC106801.1	0.472954871	3.60E-31	postive
BRAF	AC106801.1	0.705356252	1.09E-81	postive
ATRX	AC106801.1	0.715296347	5.37E-85	postive
MAPK8	AC025280.1	0.489113208	1.59E-33	postive
IPMK	AC025280.1	0.468865734	1.36E-30	postive
OTULIN	AC025280.1	0.652451559	3.42E-66	postive
CYLD	AC025280.1	0.517473452	5.62E-38	postive
MAP3K7	AC025280.1	0.503127307	1.13E-35	postive
CFLAR	AC025280.1	0.500702786	2.70E-35	postive
BRAF	AC025280.1	0.661681165	1.14E-68	postive
ATRX	AC025280.1	0.684033474	4.78E-75	postive
HDAC9	AC025280.1	0.456679912	6.38E-29	postive
BCL2L11	AC025280.1	0.407936676	7.20E-23	postive
TSC1	AC008434.1	0.482285256	1.63E-32	postive
MAPK8	AC008434.1	0.49415607	2.75E-34	postive
IPMK	AC008434.1	0.435438542	3.66E-26	postive
OTULIN	AC008434.1	0.605247671	8.96E-55	postive
CYLD	AC008434.1	0.58245719	6.46E-50	postive
MAP3K7	AC008434.1	0.465605499	3.86E-30	postive
CFLAR	AC008434.1	0.533490299	1.11E-40	postive
BRAF	AC008434.1	0.71050533	2.19E-83	postive
ATRX	AC008434.1	0.683412292	7.31E-75	postive
HDAC9	AC008434.1	0.481959424	1.81E-32	postive
BCL2L11	AC008434.1	0.40837546	6.41E-23	postive
TSC1	RAB33B-AS1	0.506949325	2.82E-36	postive
MAPK8	RAB33B-AS1	0.597370643	4.74E-53	postive
IPMK	RAB33B-AS1	0.523592246	5.41E-39	postive
OTULIN	RAB33B-AS1	0.642078155	1.65E-63	postive
CYLD	RAB33B-AS1	0.605274079	8.84E-55	postive
MAP3K7	RAB33B-AS1	0.538930582	1.24E-41	postive
CFLAR	RAB33B-AS1	0.494698776	2.27E-34	postive
BRAF	RAB33B-AS1	0.83407911	8.34E-140	postive
ATRX	RAB33B-AS1	0.821045325	7.16E-132	postive
HDAC9	RAB33B-AS1	0.563747208	3.32E-46	postive
BCL2L11	RAB33B-AS1	0.413378963	1.70E-23	postive
TSC1	PPP1R26-AS1	0.578151691	4.85E-49	postive
TSC1	AL355075.2	0.502285787	1.53E-35	postive
MAPK8	AL355075.2	0.53175445	2.21E-40	postive
IPMK	AL355075.2	0.453692328	1.60E-28	postive
OTULIN	AL355075.2	0.586005811	1.20E-50	postive
CYLD	AL355075.2	0.601498529	6.01E-54	postive
MAP3K7	AL355075.2	0.482342874	1.59E-32	postive
CFLAR	AL355075.2	0.500380692	3.03E-35	postive
BRAF	AL355075.2	0.746473399	2.36E-96	postive
ATRX	AL355075.2	0.711212509	1.27E-83	postive
BCL2	ID2-AS1	0.418286215	4.50E-24	postive
BRAF	GPRC5D-AS1	0.415057019	1.08E-23	postive
ATRX	GPRC5D-AS1	0.423027696	1.22E-24	postive
TSC1	AL662844.3	0.532536833	1.62E-40	postive
MAPK8	AL662844.3	0.463352442	7.89E-30	postive
OTULIN	AL662844.3	0.525244684	2.85E-39	postive
CYLD	AL662844.3	0.561580707	8.62E-46	postive
MAP3K7	AL662844.3	0.479329086	4.38E-32	postive
CFLAR	AL662844.3	0.587644363	5.48E-51	postive
BRAF	AL662844.3	0.702244832	1.10E-80	postive
ATRX	AL662844.3	0.666397314	5.73E-70	postive
HDAC9	AL662844.3	0.432680401	8.08E-26	postive
TSC1	AP000753.2	0.427930194	3.11E-25	postive
MAPK8	AP000753.2	0.590397966	1.45E-51	postive
IPMK	AP000753.2	0.583715709	3.56E-50	postive
OTULIN	AP000753.2	0.680854809	4.18E-74	postive
CYLD	AP000753.2	0.62369828	5.27E-59	postive
MAP3K7	AP000753.2	0.558700203	3.04E-45	postive
CFLAR	AP000753.2	0.538838502	1.28E-41	postive
BRAF	AP000753.2	0.830939365	7.84E-138	postive
ATRX	AP000753.2	0.809707138	1.77E-125	postive
KLF9	AP000753.2	0.408477527	6.24E-23	postive
HDAC9	AP000753.2	0.559491537	2.15E-45	postive
BCL2L11	AP000753.2	0.438733857	1.41E-26	postive
MAPK8	AC090515.5	0.574886034	2.19E-48	postive
IPMK	AC090515.5	0.567511142	6.22E-47	postive
OTULIN	AC090515.5	0.659296818	5.08E-68	postive
CYLD	AC090515.5	0.599799654	1.41E-53	postive
MAP3K7	AC090515.5	0.513354985	2.64E-37	postive
CFLAR	AC090515.5	0.51033572	8.11E-37	postive
BRAF	AC090515.5	0.820645691	1.22E-131	postive
ATRX	AC090515.5	0.755232126	7.55E-100	postive
KLF9	AC090515.5	0.448840393	7.01E-28	postive
HDAC9	AC090515.5	0.520201006	1.99E-38	postive
BCL2L11	AC090515.5	0.443591422	3.37E-27	postive
TSC1	AL583824.1	0.424510835	8.10E-25	postive
MAPK8	AL583824.1	0.586885032	7.88E-51	postive
IPMK	AL583824.1	0.551850538	5.76E-44	postive
OTULIN	AL583824.1	0.660000522	3.28E-68	postive
CYLD	AL583824.1	0.548437339	2.43E-43	postive
MAP3K7	AL583824.1	0.522574531	8.01E-39	postive
CFLAR	AL583824.1	0.493014376	4.10E-34	postive
BRAF	AL583824.1	0.796950054	8.84E-119	postive
ATRX	AL583824.1	0.755746858	4.65E-100	postive
HDAC9	AL583824.1	0.519632247	2.47E-38	postive
BCL2L11	AL583824.1	0.440536836	8.30E-27	postive
TSC1	MECOM-AS1	0.409873067	4.32E-23	postive
MAPK8	MECOM-AS1	0.505227323	5.28E-36	postive
OTULIN	MECOM-AS1	0.49739602	8.77E-35	postive
CYLD	MECOM-AS1	0.490448697	1.00E-33	postive
MAP3K7	MECOM-AS1	0.405952799	1.21E-22	postive
BRAF	MECOM-AS1	0.632715888	3.55E-61	postive
ATRX	MECOM-AS1	0.687493924	4.37E-76	postive
HDAC9	MECOM-AS1	0.440376588	8.70E-27	postive
TSC1	MIR181A1HG	0.404834501	1.62E-22	postive
MAPK8	MIR181A1HG	0.561580018	8.63E-46	postive
IPMK	MIR181A1HG	0.562306392	6.27E-46	postive
OTULIN	MIR181A1HG	0.670999593	2.93E-71	postive
CYLD	MIR181A1HG	0.615609869	4.09E-57	postive
MAP3K7	MIR181A1HG	0.55854873	3.24E-45	postive
CFLAR	MIR181A1HG	0.493055097	4.04E-34	postive
BRAF	MIR181A1HG	0.798170628	2.12E-119	postive
ATRX	MIR181A1HG	0.806981527	5.26E-124	postive
HDAC9	MIR181A1HG	0.578799229	3.59E-49	postive
TSC1	AC100774.1	0.423917778	9.56E-25	postive
MAPK8	AC100774.1	0.589919886	1.83E-51	postive
IPMK	AC100774.1	0.564117221	2.82E-46	postive
OTULIN	AC100774.1	0.690161024	6.75E-77	postive
CYLD	AC100774.1	0.641737241	2.01E-63	postive
MAP3K7	AC100774.1	0.544191444	1.43E-42	postive
CFLAR	AC100774.1	0.526012057	2.12E-39	postive
BRAF	AC100774.1	0.83858974	1.03E-142	postive
ATRX	AC100774.1	0.824277501	8.89E-134	postive
HDAC9	AC100774.1	0.576079814	1.26E-48	postive
BCL2L11	AC100774.1	0.438010849	1.74E-26	postive
ATRX	AL157700.1	0.407962962	7.15E-23	postive
TSC1	AC005086.2	0.415899952	8.60E-24	postive
MAPK8	AC005086.2	0.518742892	3.47E-38	postive
IPMK	AC005086.2	0.545564523	8.09E-43	postive
OTULIN	AC005086.2	0.575779005	1.45E-48	postive
CYLD	AC005086.2	0.558897286	2.79E-45	postive
MAP3K7	AC005086.2	0.51681738	7.20E-38	postive
CFLAR	AC005086.2	0.473489559	3.02E-31	postive
BRAF	AC005086.2	0.773000562	2.05E-107	postive
ATRX	AC005086.2	0.760905133	3.42E-102	postive
HDAC9	AC005086.2	0.600093856	1.22E-53	postive
TSC1	AC018462.1	0.432013052	9.78E-26	postive
MAPK8	AC018462.1	0.589314542	2.45E-51	postive
IPMK	AC018462.1	0.577053257	8.07E-49	postive
OTULIN	AC018462.1	0.685321755	1.97E-75	postive
CYLD	AC018462.1	0.6359259	5.74E-62	postive
MAP3K7	AC018462.1	0.569032188	3.14E-47	postive
CFLAR	AC018462.1	0.529782452	4.83E-40	postive
BRAF	AC018462.1	0.85302347	1.17E-152	postive
ATRX	AC018462.1	0.823831125	1.64E-133	postive
HDAC9	AC018462.1	0.562227381	6.49E-46	postive
BCL2L11	AC018462.1	0.432307789	8.99E-26	postive
TSC1	SPIN4-AS1	0.443104594	3.89E-27	postive
MAPK8	SPIN4-AS1	0.53806896	1.76E-41	postive
IPMK	SPIN4-AS1	0.493645282	3.29E-34	postive
OTULIN	SPIN4-AS1	0.640415627	4.33E-63	postive
CYLD	SPIN4-AS1	0.647498041	6.74E-65	postive
MAP3K7	SPIN4-AS1	0.511940526	4.48E-37	postive
CFLAR	SPIN4-AS1	0.520599707	1.71E-38	postive
BRAF	SPIN4-AS1	0.714717832	8.44E-85	postive
ATRX	SPIN4-AS1	0.814372007	4.69E-128	postive
HDAC9	SPIN4-AS1	0.505350556	5.05E-36	postive
TSC1	LINC00641	0.540711534	5.98E-42	postive
MAPK8	LINC00641	0.525784991	2.31E-39	postive
OTULIN	LINC00641	0.56200458	7.16E-46	postive
CYLD	LINC00641	0.521515733	1.20E-38	postive
MAP3K7	LINC00641	0.498040725	6.98E-35	postive
CFLAR	LINC00641	0.492942031	4.20E-34	postive
BRAF	LINC00641	0.762338822	8.54E-103	postive
ATRX	LINC00641	0.685203644	2.14E-75	postive
HDAC9	LINC00641	0.45611276	7.60E-29	postive
BCL2L11	LINC00641	0.406902133	9.45E-23	postive
SIRT3	ZNF213-AS1	0.460031063	2.25E-29	postive
IPMK	AC008083.2	0.480336025	3.13E-32	postive
OTULIN	AC008083.2	0.555937466	1.00E-44	postive
CYLD	AC008083.2	0.483245815	1.18E-32	postive
MAP3K7	AC008083.2	0.42258423	1.38E-24	postive
CFLAR	AC008083.2	0.411719859	2.64E-23	postive
BRAF	AC008083.2	0.606740634	4.17E-55	postive
ATRX	AC008083.2	0.60563521	7.35E-55	postive
HDAC9	AC008083.2	0.479842969	3.69E-32	postive
MAPK8	AC015987.1	0.550634842	9.64E-44	postive
IPMK	AC015987.1	0.542676335	2.67E-42	postive
OTULIN	AC015987.1	0.591666489	7.83E-52	postive
CYLD	AC015987.1	0.517616074	5.32E-38	postive
MAP3K7	AC015987.1	0.508938779	1.36E-36	postive
CFLAR	AC015987.1	0.449098696	6.48E-28	postive
BRAF	AC015987.1	0.753269013	4.72E-99	postive
ATRX	AC015987.1	0.707300176	2.51E-82	postive
HDAC9	AC015987.1	0.467841252	1.89E-30	postive
MAPK8	AL031710.2	0.507755837	2.10E-36	postive
IPMK	AL031710.2	0.477360752	8.43E-32	postive
OTULIN	AL031710.2	0.630786218	1.05E-60	postive
CYLD	AL031710.2	0.520236463	1.96E-38	postive
MAP3K7	AL031710.2	0.44834067	8.15E-28	postive
CFLAR	AL031710.2	0.468570128	1.49E-30	postive
BRAF	AL031710.2	0.715757867	3.74E-85	postive
ATRX	AL031710.2	0.663699958	3.20E-69	postive
HDAC9	AL031710.2	0.458303824	3.85E-29	postive
BCL2L11	AL031710.2	0.440356016	8.75E-27	postive
MAPK8	AC067945.2	0.44819773	8.50E-28	postive
IPMK	AC067945.2	0.457974845	4.27E-29	postive
OTULIN	AC067945.2	0.647786857	5.67E-65	postive
CYLD	AC067945.2	0.64007381	5.28E-63	postive
MAP3K7	AC067945.2	0.472896938	3.66E-31	postive
CFLAR	AC067945.2	0.607211199	3.28E-55	postive
BRAF	AC067945.2	0.742866391	5.90E-95	postive
FLT3	AC067945.2	0.457274129	5.30E-29	postive
ATRX	AC067945.2	0.686077451	1.17E-75	postive
HDAC9	AC067945.2	0.52404647	4.54E-39	postive
BCL2L11	AC067945.2	0.428127499	2.94E-25	postive
TSC1	AL136115.2	0.4190586	3.65E-24	postive
MAPK8	AL136115.2	0.585400111	1.60E-50	postive
IPMK	AL136115.2	0.573284675	4.56E-48	postive
OTULIN	AL136115.2	0.691377145	2.86E-77	postive
CYLD	AL136115.2	0.621762858	1.51E-58	postive
MAP3K7	AL136115.2	0.556687122	7.26E-45	postive
CFLAR	AL136115.2	0.512656041	3.43E-37	postive
BRAF	AL136115.2	0.805526912	3.15E-123	postive
ATRX	AL136115.2	0.799158638	6.63E-120	postive
HDAC9	AL136115.2	0.504768422	6.24E-36	postive
BCL2L11	AL136115.2	0.429644743	1.92E-25	postive
TSC1	AC005730.3	0.426768174	4.31E-25	postive
MAPK8	AC005730.3	0.573054417	5.07E-48	postive
IPMK	AC005730.3	0.535153789	5.69E-41	postive
OTULIN	AC005730.3	0.651668004	5.51E-66	postive
CYLD	AC005730.3	0.595714775	1.08E-52	postive
MAP3K7	AC005730.3	0.495604455	1.65E-34	postive
CFLAR	AC005730.3	0.500324049	3.09E-35	postive
BRAF	AC005730.3	0.793755471	3.54E-117	postive
ATRX	AC005730.3	0.7713848	1.07E-106	postive
HDAC9	AC005730.3	0.507196757	2.57E-36	postive
TSC1	AC135050.5	0.532982322	1.36E-40	postive
MAPK8	AC135050.5	0.438931696	1.33E-26	postive
OTULIN	AC135050.5	0.505845034	4.22E-36	postive
CYLD	AC135050.5	0.499148739	4.71E-35	postive
CFLAR	AC135050.5	0.529314621	5.80E-40	postive
BRAF	AC135050.5	0.670596899	3.81E-71	postive
ATRX	AC135050.5	0.595927051	9.69E-53	postive
TSC1	AC112484.1	0.43477656	4.43E-26	postive
OTULIN	LINC02390	0.557228341	5.75E-45	postive
CYLD	LINC02390	0.594467779	1.99E-52	postive
CFLAR	LINC02390	0.52424655	4.20E-39	postive
BRAF	LINC02390	0.634925086	1.01E-61	postive
FLT3	LINC02390	0.443180974	3.80E-27	postive
ATRX	LINC02390	0.600690741	9.02E-54	postive
HDAC9	LINC02390	0.460143336	2.17E-29	postive
SQSTM1	CTC-338M12.4	0.445551731	1.88E-27	postive
MAPK8	AC009159.2	0.435876568	3.23E-26	postive
IPMK	AC009159.2	0.420560927	2.42E-24	postive
OTULIN	AC009159.2	0.578675717	3.80E-49	postive
CYLD	AC009159.2	0.578129722	4.90E-49	postive
MAP3K7	AC009159.2	0.485265021	5.92E-33	postive
CFLAR	AC009159.2	0.424759834	7.56E-25	postive
BRAF	AC009159.2	0.656403521	3.05E-67	postive
ATRX	AC009159.2	0.707185183	2.74E-82	postive
HDAC9	AC009159.2	0.471421285	5.93E-31	postive
MLKL	AC127502.2	0.407490748	8.10E-23	postive
MAPK8	AP001021.3	0.495595227	1.66E-34	postive
IPMK	AP001021.3	0.407806886	7.45E-23	postive
OTULIN	AP001021.3	0.543730324	1.73E-42	postive
CYLD	AP001021.3	0.510156616	8.67E-37	postive
MAP3K7	AP001021.3	0.448028491	8.95E-28	postive
BRAF	AP001021.3	0.684587476	3.26E-75	postive
ATRX	AP001021.3	0.661883712	1.01E-68	postive
MAPK8	AC011373.1	0.515771991	1.07E-37	postive
IPMK	AC011373.1	0.503934577	8.44E-36	postive
OTULIN	AC011373.1	0.562805045	5.03E-46	postive
CYLD	AC011373.1	0.490160821	1.10E-33	postive
MAP3K7	AC011373.1	0.503548677	9.70E-36	postive
CFLAR	AC011373.1	0.443644048	3.32E-27	postive
BRAF	AC011373.1	0.673685863	5.04E-72	postive
ATRX	AC011373.1	0.669662122	6.99E-71	postive
TSC1	AC137932.3	0.591372036	9.04E-52	postive
BRAF	AC137932.3	0.532763317	1.48E-40	postive
BRAF	AC025162.2	0.433174701	7.02E-26	postive
ATRX	AC025162.2	0.418513168	4.23E-24	postive
TSC1	AL592211.1	0.513425043	2.57E-37	postive
TSC1	AC027271.1	0.46057095	1.90E-29	postive
MAPK8	AC027271.1	0.441153789	6.92E-27	postive
OTULIN	AC027271.1	0.462871156	9.19E-30	postive
CYLD	AC027271.1	0.4471059	1.18E-27	postive
MAP3K7	AC027271.1	0.419611819	3.13E-24	postive
BRAF	AC027271.1	0.637204712	2.76E-62	postive
ATRX	AC027271.1	0.597585996	4.26E-53	postive
FADD	AC012467.2	-0.408240957	6.65E-23	negative
TSC1	AC012467.2	0.523275475	6.11E-39	postive
BRAF	AC012467.2	0.464676434	5.18E-30	postive
ATRX	AC012467.2	0.485747868	5.03E-33	postive
TARDBP	AC012467.2	0.406664997	1.01E-22	postive
BRAF	MKLN1-AS	0.474841556	1.94E-31	postive
OTULIN	AC104472.1	0.479673918	3.90E-32	postive
CYLD	AC104472.1	0.445437248	1.95E-27	postive
BRAF	AC104472.1	0.638177551	1.58E-62	postive
ATRX	AC104472.1	0.598649368	2.51E-53	postive
HDAC9	AC104472.1	0.49818457	6.63E-35	postive
TSC1	ASH1L-IT1	0.41003123	4.14E-23	postive
MAPK8	ASH1L-IT1	0.575958916	1.34E-48	postive
IPMK	ASH1L-IT1	0.581357991	1.08E-49	postive
OTULIN	ASH1L-IT1	0.665702502	8.94E-70	postive
CYLD	ASH1L-IT1	0.614268616	8.30E-57	postive
MAP3K7	ASH1L-IT1	0.560969385	1.13E-45	postive
CFLAR	ASH1L-IT1	0.497644982	8.03E-35	postive
BRAF	ASH1L-IT1	0.846425555	5.52E-148	postive
ATRX	ASH1L-IT1	0.795189111	6.81E-118	postive
HDAC9	ASH1L-IT1	0.529877898	4.65E-40	postive
BCL2L11	ASH1L-IT1	0.412387016	2.21E-23	postive
BRAF	LINC02571	0.445085477	2.16E-27	postive
TSC1	AC004832.4	0.447007333	1.22E-27	postive
MAPK8	AC004832.4	0.586560567	9.20E-51	postive
IPMK	AC004832.4	0.540394126	6.81E-42	postive
OTULIN	AC004832.4	0.67450447	2.93E-72	postive
CYLD	AC004832.4	0.61200797	2.72E-56	postive
MAP3K7	AC004832.4	0.544633547	1.19E-42	postive
CFLAR	AC004832.4	0.522828383	7.26E-39	postive
BRAF	AC004832.4	0.788675095	1.10E-114	postive
ATRX	AC004832.4	0.799304136	5.59E-120	postive
HDAC9	AC004832.4	0.50625099	3.64E-36	postive
BCL2L11	AC004832.4	0.422291127	1.50E-24	postive
TSC1	EBLN3P	0.457009603	5.76E-29	postive
MAPK8	EBLN3P	0.53586274	4.28E-41	postive
IPMK	EBLN3P	0.416761519	6.81E-24	postive
OTULIN	EBLN3P	0.444633207	2.47E-27	postive
MAP3K7	EBLN3P	0.406587004	1.03E-22	postive
BRAF	EBLN3P	0.580522391	1.60E-49	postive
STUB1	EBLN3P	-0.401111427	4.25E-22	negative
SIRT1	EBLN3P	0.45923029	2.89E-29	postive
ATRX	EBLN3P	0.507343156	2.44E-36	postive
BCL2L11	EBLN3P	0.409021502	5.41E-23	postive
TSC1	AL162385.2	0.452732442	2.15E-28	postive
MAPK8	AL162385.2	0.577993181	5.22E-49	postive
IPMK	AL162385.2	0.543686228	1.76E-42	postive
OTULIN	AL162385.2	0.68740428	4.65E-76	postive
CYLD	AL162385.2	0.647542628	6.56E-65	postive
MAP3K7	AL162385.2	0.540617707	6.22E-42	postive
CFLAR	AL162385.2	0.529613407	5.16E-40	postive
BRAF	AL162385.2	0.802745582	9.22E-122	postive
ATRX	AL162385.2	0.80523219	4.51E-123	postive
HDAC9	AL162385.2	0.511070593	6.18E-37	postive
BCL2L11	AL162385.2	0.429545431	1.97E-25	postive
TSC1	AC104564.3	0.456071176	7.70E-29	postive
TSC1	AC097641.2	0.537935473	1.85E-41	postive
MAPK8	AC097641.2	0.495098839	1.97E-34	postive
IPMK	AC097641.2	0.406031008	1.19E-22	postive
OTULIN	AC097641.2	0.573340547	4.45E-48	postive
CYLD	AC097641.2	0.447302236	1.11E-27	postive
MAP3K7	AC097641.2	0.44345755	3.51E-27	postive
CFLAR	AC097641.2	0.442543115	4.59E-27	postive
BRAF	AC097641.2	0.668295227	1.69E-70	postive
ATRX	AC097641.2	0.609129772	1.22E-55	postive
OTULIN	ARNTL2-AS1	0.520943225	1.50E-38	postive
ATRX	ARNTL2-AS1	0.444075842	2.92E-27	postive
ATRX	IQCH-AS1	0.462351806	1.08E-29	postive
TSC1	Z97989.1	0.50915166	1.26E-36	postive
MAPK8	Z97989.1	0.465929139	3.48E-30	postive
OTULIN	Z97989.1	0.545950104	6.89E-43	postive
CYLD	Z97989.1	0.574513317	2.60E-48	postive
MAP3K7	Z97989.1	0.559133506	2.51E-45	postive
CFLAR	Z97989.1	0.480312522	3.15E-32	postive
BRAF	Z97989.1	0.64427154	4.55E-64	postive
FLT3	Z97989.1	0.442103037	5.23E-27	postive
BACH2	Z97989.1	0.472233008	4.55E-31	postive
ATRX	Z97989.1	0.692943235	9.41E-78	postive
HDAC9	Z97989.1	0.411662643	2.68E-23	postive
TSC1	ZNF252P-AS1	0.427034514	4.00E-25	postive
MAPK8	ZNF252P-AS1	0.411263418	2.98E-23	postive
BRAF	ZNF252P-AS1	0.606767613	4.12E-55	postive
ATRX	ZNF252P-AS1	0.432131642	9.46E-26	postive
TSC1	AL392048.1	0.405176301	1.48E-22	postive
MAPK8	AL392048.1	0.519867762	2.26E-38	postive
IPMK	AL392048.1	0.531961641	2.04E-40	postive
OTULIN	AL392048.1	0.615285593	4.85E-57	postive
CYLD	AL392048.1	0.599658534	1.51E-53	postive
MAP3K7	AL392048.1	0.534737544	6.73E-41	postive
CFLAR	AL392048.1	0.50249067	1.42E-35	postive
BRAF	AL392048.1	0.736416791	1.63E-92	postive
ATRX	AL392048.1	0.771618408	8.40E-107	postive
HDAC9	AL392048.1	0.529511231	5.37E-40	postive
OTULIN	AC005264.1	0.580814108	1.40E-49	postive
CYLD	AC005264.1	0.468631482	1.46E-30	postive
CFLAR	AC005264.1	0.477366007	8.42E-32	postive
BRAF	AC005264.1	0.495115261	1.96E-34	postive
ATRX	AC005264.1	0.547947665	2.99E-43	postive
OTULIN	KCNIP2-AS1	0.413048291	1.85E-23	postive
BRAF	KCNIP2-AS1	0.541616218	4.13E-42	postive
ATRX	KCNIP2-AS1	0.435963721	3.14E-26	postive
TSC1	AC069257.1	0.436906584	2.39E-26	postive
MAPK8	AC069257.1	0.537325924	2.37E-41	postive
IPMK	AC069257.1	0.542677968	2.67E-42	postive
OTULIN	AC069257.1	0.692559772	1.24E-77	postive
CYLD	AC069257.1	0.607897032	2.30E-55	postive
MAP3K7	AC069257.1	0.529805972	4.78E-40	postive
CFLAR	AC069257.1	0.549939234	1.29E-43	postive
BRAF	AC069257.1	0.749088062	2.21E-97	postive
ATRX	AC069257.1	0.763856821	1.94E-103	postive
HDAC9	AC069257.1	0.519910931	2.22E-38	postive
BCL2L11	AC069257.1	0.443856952	3.11E-27	postive
TSC1	HLCS-IT1	0.462796406	9.41E-30	postive
MAPK8	HLCS-IT1	0.515828376	1.05E-37	postive
IPMK	HLCS-IT1	0.521344143	1.29E-38	postive
OTULIN	HLCS-IT1	0.631144189	8.58E-61	postive
CYLD	HLCS-IT1	0.569384187	2.68E-47	postive
MAP3K7	HLCS-IT1	0.53895394	1.23E-41	postive
CFLAR	HLCS-IT1	0.557625964	4.84E-45	postive
BRAF	HLCS-IT1	0.778225042	8.99E-110	postive
ATRX	HLCS-IT1	0.782012841	1.60E-111	postive
HDAC9	HLCS-IT1	0.588636237	3.40E-51	postive
TSC1	AC116914.2	0.433826412	5.82E-26	postive
ZBP1	AC116914.2	0.408144504	6.82E-23	postive
TSC1	AC024361.3	0.523475689	5.66E-39	postive
TSC1	AC020612.2	0.471486565	5.80E-31	postive
MAPK8	AC020612.2	0.588284848	4.02E-51	postive
IPMK	AC020612.2	0.566203394	1.12E-46	postive
OTULIN	AC020612.2	0.708619854	9.24E-83	postive
CYLD	AC020612.2	0.640938314	3.20E-63	postive
MAP3K7	AC020612.2	0.553773478	2.54E-44	postive
CFLAR	AC020612.2	0.563070211	4.48E-46	postive
BRAF	AC020612.2	0.834024713	9.03E-140	postive
ATRX	AC020612.2	0.814559309	3.68E-128	postive
HDAC9	AC020612.2	0.545907933	7.01E-43	postive
BCL2L11	AC020612.2	0.461296475	1.51E-29	postive
FAS	MIR222HG	0.443518785	3.44E-27	postive
IPMK	MIR222HG	0.434606878	4.65E-26	postive
OTULIN	MIR222HG	0.565929746	1.26E-46	postive
CYLD	MIR222HG	0.532730514	1.50E-40	postive
MAP3K7	MIR222HG	0.403522184	2.28E-22	postive
CFLAR	MIR222HG	0.634190138	1.54E-61	postive
BRAF	MIR222HG	0.645160885	2.69E-64	postive
ATRX	MIR222HG	0.634178667	1.55E-61	postive
HDAC9	MIR222HG	0.637588725	2.22E-62	postive
TSC1	UBOX5-AS1	0.532419907	1.70E-40	postive
MAPK8	UBOX5-AS1	0.551922333	5.59E-44	postive
IPMK	UBOX5-AS1	0.447973555	9.10E-28	postive
OTULIN	UBOX5-AS1	0.638885396	1.05E-62	postive
CYLD	UBOX5-AS1	0.577579036	6.32E-49	postive
MAP3K7	UBOX5-AS1	0.482664379	1.43E-32	postive
CFLAR	UBOX5-AS1	0.533902128	9.40E-41	postive
BRAF	UBOX5-AS1	0.767276926	6.64E-105	postive
ATRX	UBOX5-AS1	0.739729393	9.29E-94	postive
HDAC9	UBOX5-AS1	0.485548177	5.38E-33	postive
BCL2L11	UBOX5-AS1	0.426525351	4.62E-25	postive
MAPK8	AL360270.1	0.401992421	3.39E-22	postive
IPMK	AL360270.1	0.512728856	3.34E-37	postive
OTULIN	AL360270.1	0.510236967	8.42E-37	postive
MAP3K7	AL360270.1	0.422646391	1.36E-24	postive
BRAF	AL360270.1	0.638574087	1.26E-62	postive
ATRX	AL360270.1	0.516249669	8.92E-38	postive
TSC1	AC005546.1	0.465071621	4.57E-30	postive
MAPK8	AC005546.1	0.471032002	6.73E-31	postive
IPMK	AC005546.1	0.407196632	8.75E-23	postive
OTULIN	AC005546.1	0.636582912	3.94E-62	postive
CYLD	AC005546.1	0.492392404	5.09E-34	postive
MAP3K7	AC005546.1	0.449091382	6.50E-28	postive
CFLAR	AC005546.1	0.520199413	1.99E-38	postive
BRAF	AC005546.1	0.679604075	9.74E-74	postive
ATRX	AC005546.1	0.629209723	2.53E-60	postive
BCL2L11	AC005546.1	0.410965903	3.23E-23	postive
PLK1	TBX5-AS1	-0.404232743	1.90E-22	negative
TSC1	AC005726.2	0.450266504	4.55E-28	postive
MAPK8	AC005726.2	0.593153731	3.79E-52	postive
IPMK	AC005726.2	0.556644918	7.39E-45	postive
OTULIN	AC005726.2	0.667452087	2.91E-70	postive
CYLD	AC005726.2	0.614493541	7.37E-57	postive
MAP3K7	AC005726.2	0.567223881	7.07E-47	postive
CFLAR	AC005726.2	0.494417169	2.51E-34	postive
BRAF	AC005726.2	0.824038812	1.23E-133	postive
ATRX	AC005726.2	0.795014471	8.33E-118	postive
HDAC9	AC005726.2	0.466899082	2.55E-30	postive
BCL2L11	AC005726.2	0.447394064	1.08E-27	postive
AXL	LINC00702	0.415840154	8.74E-24	postive
KLF9	LINC00702	0.41422613	1.35E-23	postive
MAPK8	PRC1-AS1	0.490993148	8.28E-34	postive
IPMK	PRC1-AS1	0.425486912	6.17E-25	postive
OTULIN	PRC1-AS1	0.487535525	2.73E-33	postive
MAP3K7	PRC1-AS1	0.408289537	6.56E-23	postive
BRAF	PRC1-AS1	0.569421118	2.64E-47	postive
ATRX	PRC1-AS1	0.484014279	9.06E-33	postive
FASLG	PCED1B-AS1	0.569862385	2.16E-47	postive
ZBP1	PCED1B-AS1	0.65546788	5.43E-67	postive
TNFRSF1B	PCED1B-AS1	0.46046907	1.96E-29	postive
CYLD	PCED1B-AS1	0.415472042	9.66E-24	postive
FLT3	PCED1B-AS1	0.566371881	1.03E-46	postive
CD40	PCED1B-AS1	0.458727864	3.37E-29	postive
TSC1	PRMT5-AS1	0.537904551	1.88E-41	postive
MAPK8	PRMT5-AS1	0.421472841	1.88E-24	postive
BRAF	PRMT5-AS1	0.559374679	2.26E-45	postive
ATRX	PRMT5-AS1	0.424451735	8.24E-25	postive
PANX1	AC112721.1	0.510575486	7.43E-37	postive
TSC1	LENG8-AS1	0.508959478	1.35E-36	postive
TSC1	AL603839.3	0.431109608	1.27E-25	postive
OTULIN	AL603839.3	0.427322648	3.69E-25	postive
BRAF	AL603839.3	0.568901285	3.33E-47	postive
ATRX	AL603839.3	0.485433948	5.59E-33	postive
MAPK8	AC211433.1	0.568337356	4.29E-47	postive
IPMK	AC211433.1	0.575388803	1.74E-48	postive
OTULIN	AC211433.1	0.628026349	4.88E-60	postive
CYLD	AC211433.1	0.565715976	1.39E-46	postive
MAP3K7	AC211433.1	0.552068667	5.25E-44	postive
CFLAR	AC211433.1	0.462294751	1.10E-29	postive
BRAF	AC211433.1	0.822498689	1.01E-132	postive
ATRX	AC211433.1	0.768072501	3.00E-105	postive
HDAC9	AC211433.1	0.525058087	3.07E-39	postive
BCL2L11	AC211433.1	0.400801794	4.60E-22	postive
MAPK8	RBMS3-AS3	0.447241503	1.13E-27	postive
OTULIN	RBMS3-AS3	0.505096702	5.54E-36	postive
CYLD	RBMS3-AS3	0.471565941	5.65E-31	postive
MAP3K7	RBMS3-AS3	0.422541092	1.40E-24	postive
CFLAR	RBMS3-AS3	0.450779447	3.90E-28	postive
BRAF	RBMS3-AS3	0.677655784	3.61E-73	postive
ATRX	RBMS3-AS3	0.658466389	8.52E-68	postive
HDAC9	RBMS3-AS3	0.549575047	1.51E-43	postive
TSC1	AC012640.1	0.429799891	1.84E-25	postive
OTULIN	AC012640.1	0.470799695	7.25E-31	postive
BRAF	AC012640.1	0.463816782	6.81E-30	postive
IPMK	AL035409.1	0.427474356	3.54E-25	postive
OTULIN	AL035409.1	0.43122169	1.23E-25	postive
CYLD	AL035409.1	0.428146603	2.93E-25	postive
MAP3K7	AL035409.1	0.452262799	2.48E-28	postive
CFLAR	AL035409.1	0.462488304	1.04E-29	postive
BRAF	AL035409.1	0.551164076	7.71E-44	postive
ATRX	AL035409.1	0.548502026	2.37E-43	postive
HDAC9	AL035409.1	0.440889861	7.48E-27	postive
BRAF	AL592546.2	0.445652836	1.82E-27	postive
ATRX	AL592546.2	0.465242737	4.33E-30	postive
TSC1	AC006435.2	0.539225859	1.10E-41	postive
TSC1	AC010525.1	0.484473774	7.75E-33	postive
BRAF	AC010525.1	0.424927264	7.22E-25	postive
CFLAR	DPP4-DT	0.538852781	1.28E-41	postive
TSC1	AC105339.2	0.494522894	2.42E-34	postive
MAPK8	AC105339.2	0.562773033	5.10E-46	postive
IPMK	AC105339.2	0.513974524	2.10E-37	postive
OTULIN	AC105339.2	0.613352057	1.35E-56	postive
CYLD	AC105339.2	0.537929481	1.86E-41	postive
MAP3K7	AC105339.2	0.502922296	1.22E-35	postive
CFLAR	AC105339.2	0.51141213	5.45E-37	postive
BRAF	AC105339.2	0.808792315	5.56E-125	postive
ATRX	AC105339.2	0.720893546	6.40E-87	postive
HDAC9	AC105339.2	0.538803915	1.30E-41	postive
BCL2L11	AC105339.2	0.4396545	1.07E-26	postive
CFLAR	BEAN1-AS1	0.446852302	1.27E-27	postive
BRAF	AC005332.6	0.420982678	2.15E-24	postive
FLT3	AC018755.4	0.48226081	1.64E-32	postive
TSC1	AC011816.2	0.502099678	1.64E-35	postive
MAPK8	AC011816.2	0.449824265	5.20E-28	postive
OTULIN	AC011816.2	0.534092853	8.71E-41	postive
CYLD	AC011816.2	0.581985533	8.07E-50	postive
MAP3K7	AC011816.2	0.448735227	7.23E-28	postive
CFLAR	AC011816.2	0.53625548	3.65E-41	postive
BRAF	AC011816.2	0.703157485	5.60E-81	postive
ATRX	AC011816.2	0.692064991	1.76E-77	postive
HDAC9	AC011816.2	0.489085776	1.60E-33	postive
TSC1	SCAANT1	0.515223297	1.31E-37	postive
OTULIN	SCAANT1	0.504908674	5.93E-36	postive
CYLD	SCAANT1	0.439126218	1.25E-26	postive
CFLAR	SCAANT1	0.445628599	1.84E-27	postive
BRAF	SCAANT1	0.658654747	7.58E-68	postive
ATRX	SCAANT1	0.574154103	3.07E-48	postive
HDAC9	SCAANT1	0.446758059	1.31E-27	postive
TSC1	AL356481.1	0.541830294	3.78E-42	postive
MAPK8	AL356481.1	0.480598263	2.86E-32	postive
OTULIN	AL356481.1	0.51116199	5.98E-37	postive
CYLD	AL356481.1	0.491892239	6.06E-34	postive
MAP3K7	AL356481.1	0.407169723	8.81E-23	postive
CFLAR	AL356481.1	0.43989019	1.00E-26	postive
BRAF	AL356481.1	0.623138301	7.16E-59	postive
ATRX	AL356481.1	0.583545221	3.86E-50	postive
TSC1	AC005901.1	0.413789099	1.52E-23	postive
MAPK8	AC005901.1	0.427008015	4.03E-25	postive
OTULIN	AC005901.1	0.455009726	1.07E-28	postive
CYLD	AC005901.1	0.531524555	2.42E-40	postive
CFLAR	AC005901.1	0.411731212	2.63E-23	postive
BRAF	AC005901.1	0.592034104	6.55E-52	postive
ATRX	AC005901.1	0.667118259	3.61E-70	postive
TSC1	AC010210.1	0.491770999	6.32E-34	postive
MAPK8	AC010210.1	0.534130565	8.58E-41	postive
IPMK	AC010210.1	0.485742344	5.03E-33	postive
OTULIN	AC010210.1	0.623603275	5.56E-59	postive
CYLD	AC010210.1	0.599946666	1.31E-53	postive
MAP3K7	AC010210.1	0.54008039	7.74E-42	postive
CFLAR	AC010210.1	0.559900852	1.80E-45	postive
BRAF	AC010210.1	0.777889075	1.28E-109	postive
ATRX	AC010210.1	0.77395067	7.71E-108	postive
HDAC9	AC010210.1	0.499147053	4.71E-35	postive
CYLD	AC138625.1	0.414680935	1.20E-23	postive
ATRX	AC138625.1	0.415883358	8.64E-24	postive
MAPK8	AC006504.1	0.471492293	5.79E-31	postive
IPMK	AC006504.1	0.486468344	3.93E-33	postive
OTULIN	AC006504.1	0.571593438	9.86E-48	postive
CYLD	AC006504.1	0.495036497	2.02E-34	postive
MAP3K7	AC006504.1	0.489871306	1.22E-33	postive
CFLAR	AC006504.1	0.489968146	1.18E-33	postive
BRAF	AC006504.1	0.694435414	3.24E-78	postive
ATRX	AC006504.1	0.639682765	6.63E-63	postive
TSC1	MIR4453HG	0.474916124	1.89E-31	postive
MAPK8	MIR4453HG	0.448335575	8.16E-28	postive
OTULIN	MIR4453HG	0.465697502	3.75E-30	postive
CYLD	MIR4453HG	0.444262081	2.76E-27	postive
BRAF	MIR4453HG	0.572592041	6.26E-48	postive
ATRX	MIR4453HG	0.504933378	5.88E-36	postive
BCL2L11	MIR4453HG	0.410278881	3.88E-23	postive
SIRT3	AC099850.3	-0.417007678	6.37E-24	negative
PANX1	AC099850.3	0.450034579	4.88E-28	postive
DIABLO	AC099850.3	0.420221534	2.65E-24	postive
DNMT1	AC099850.3	0.558692102	3.05E-45	postive
HAT1	AC099850.3	0.547971405	2.96E-43	postive
PLK1	AC099850.3	0.761424892	2.07E-102	postive
HSP90AA1	AC099850.3	0.416445602	7.42E-24	postive
TSC1	ST7-OT4	0.404985863	1.56E-22	postive
MAPK8	ST7-OT4	0.563683103	3.42E-46	postive
IPMK	ST7-OT4	0.562013977	7.13E-46	postive
OTULIN	ST7-OT4	0.642169103	1.56E-63	postive
CYLD	ST7-OT4	0.608115676	2.06E-55	postive
MAP3K7	ST7-OT4	0.549997548	1.26E-43	postive
CFLAR	ST7-OT4	0.484329366	8.14E-33	postive
BRAF	ST7-OT4	0.841914362	6.48E-145	postive
ATRX	ST7-OT4	0.794266446	1.97E-117	postive
HDAC9	ST7-OT4	0.557350014	5.45E-45	postive
BCL2L11	ST7-OT4	0.411070472	3.14E-23	postive
CASP8	SP2-AS1	0.40021257	5.36E-22	postive
MAPK8	SP2-AS1	0.422430863	1.44E-24	postive
IPMK	SP2-AS1	0.471309046	6.15E-31	postive
OTULIN	SP2-AS1	0.526126341	2.02E-39	postive
CYLD	SP2-AS1	0.451184323	3.44E-28	postive
MAP3K7	SP2-AS1	0.494096149	2.81E-34	postive
CFLAR	SP2-AS1	0.468103175	1.73E-30	postive
BRAF	SP2-AS1	0.700312199	4.58E-80	postive
ATRX	SP2-AS1	0.603810785	1.86E-54	postive
HDAC9	SP2-AS1	0.441766043	5.78E-27	postive
TSC1	AC019186.1	0.400428514	5.07E-22	postive
MAPK8	AC019186.1	0.509904918	9.51E-37	postive
IPMK	AC019186.1	0.484345474	8.10E-33	postive
OTULIN	AC019186.1	0.548635426	2.24E-43	postive
CYLD	AC019186.1	0.486317978	4.14E-33	postive
MAP3K7	AC019186.1	0.478735785	5.34E-32	postive
CFLAR	AC019186.1	0.466600305	2.81E-30	postive
BRAF	AC019186.1	0.726985536	4.54E-89	postive
ATRX	AC019186.1	0.687779646	3.58E-76	postive
HDAC9	AC019186.1	0.471680147	5.45E-31	postive
OTULIN	LNCSRLR	0.407797632	7.47E-23	postive
ATRX	LNCSRLR	0.422838589	1.29E-24	postive
MAP3K7	FLG-AS1	0.419519182	3.21E-24	postive
BRAF	LINC01012	0.400239408	5.32E-22	postive
BRAF	AC069360.1	0.403935255	2.05E-22	postive
ATRX	AC069360.1	0.45099185	3.65E-28	postive
HDAC9	AC069360.1	0.433493884	6.40E-26	postive
TSC1	BICRA-AS1	0.412663858	2.05E-23	postive
MAPK8	BICRA-AS1	0.570633491	1.52E-47	postive
IPMK	BICRA-AS1	0.555965126	9.91E-45	postive
OTULIN	BICRA-AS1	0.650704688	9.85E-66	postive
CYLD	BICRA-AS1	0.566389561	1.03E-46	postive
MAP3K7	BICRA-AS1	0.535353257	5.25E-41	postive
CFLAR	BICRA-AS1	0.493187604	3.86E-34	postive
BRAF	BICRA-AS1	0.783543659	3.07E-112	postive
ATRX	BICRA-AS1	0.761938001	1.26E-102	postive
HDAC9	BICRA-AS1	0.505421889	4.92E-36	postive
BCL2L11	BICRA-AS1	0.416055735	8.25E-24	postive
TSC1	CACNA1C-IT3	0.407844089	7.38E-23	postive
MAPK8	CACNA1C-IT3	0.577628186	6.18E-49	postive
IPMK	CACNA1C-IT3	0.553019141	3.50E-44	postive
OTULIN	CACNA1C-IT3	0.69135865	2.90E-77	postive
CYLD	CACNA1C-IT3	0.612979175	1.64E-56	postive
MAP3K7	CACNA1C-IT3	0.524384067	3.98E-39	postive
CFLAR	CACNA1C-IT3	0.53949401	9.84E-42	postive
BRAF	CACNA1C-IT3	0.80532572	4.02E-123	postive
ATRX	CACNA1C-IT3	0.778598534	6.07E-110	postive
KLF9	CACNA1C-IT3	0.440637813	8.05E-27	postive
HDAC9	CACNA1C-IT3	0.535875781	4.26E-41	postive
BCL2L11	CACNA1C-IT3	0.441442137	6.36E-27	postive
BRAF	AC104819.3	0.443506381	3.45E-27	postive
ATRX	AC104819.3	0.404175581	1.93E-22	postive
HDAC9	AC104819.3	0.438187139	1.65E-26	postive
MAPK8	AC016747.2	0.437441817	2.05E-26	postive
OTULIN	AC016747.2	0.499066549	4.85E-35	postive
CYLD	AC016747.2	0.434078646	5.41E-26	postive
BRAF	AC016747.2	0.543030915	2.31E-42	postive
ATRX	AC016747.2	0.579400714	2.71E-49	postive
TSC1	AC004948.1	0.467605379	2.03E-30	postive
TSC1	AC004943.3	0.430964896	1.32E-25	postive
MAPK8	AC004943.3	0.465640665	3.81E-30	postive
IPMK	AC004943.3	0.411572216	2.75E-23	postive
OTULIN	AC004943.3	0.544161815	1.45E-42	postive
MAP3K7	AC004943.3	0.41149257	2.81E-23	postive
BRAF	AC004943.3	0.653616241	1.69E-66	postive
ATRX	AC004943.3	0.531596924	2.35E-40	postive
TSC1	AC129510.1	0.629645468	1.98E-60	postive
MAPK8	AC129510.1	0.418716305	4.00E-24	postive
OTULIN	AC129510.1	0.471651038	5.50E-31	postive
CYLD	AC129510.1	0.424875636	7.32E-25	postive
CFLAR	AC129510.1	0.503977513	8.31E-36	postive
BRAF	AC129510.1	0.577191938	7.57E-49	postive
ATRX	AC129510.1	0.515223312	1.31E-37	postive
CFLAR	AC068594.1	0.54674012	4.95E-43	postive
BRAF	AC068594.1	0.428908732	2.36E-25	postive
ATRX	AC068594.1	0.41506618	1.08E-23	postive
OTULIN	AC010735.1	0.40415003	1.94E-22	postive
CFLAR	AC010735.1	0.413187477	1.79E-23	postive
BRAF	AC010735.1	0.577037826	8.13E-49	postive
ATRX	AC010735.1	0.429941701	1.76E-25	postive
TSC1	ERI3-IT1	0.42149737	1.87E-24	postive
MAPK8	ERI3-IT1	0.549734038	1.41E-43	postive
IPMK	ERI3-IT1	0.540274742	7.15E-42	postive
OTULIN	ERI3-IT1	0.641139387	2.85E-63	postive
CYLD	ERI3-IT1	0.55978441	1.89E-45	postive
MAP3K7	ERI3-IT1	0.541090355	5.12E-42	postive
CFLAR	ERI3-IT1	0.480207088	3.27E-32	postive
BRAF	ERI3-IT1	0.794904293	9.46E-118	postive
ATRX	ERI3-IT1	0.754013425	2.36E-99	postive
HDAC9	ERI3-IT1	0.510363673	8.03E-37	postive
BCL2L11	ERI3-IT1	0.417026905	6.34E-24	postive
TSC1	STPG3-AS1	0.427553614	3.46E-25	postive
MAPK8	PTPRG-AS1	0.418136087	4.69E-24	postive
OTULIN	PTPRG-AS1	0.454081212	1.42E-28	postive
MAP3K7	PTPRG-AS1	0.406741728	9.85E-23	postive
BRAF	PTPRG-AS1	0.572841466	5.59E-48	postive
ATRX	PTPRG-AS1	0.491764181	6.33E-34	postive
HDAC9	PTPRG-AS1	0.461481986	1.42E-29	postive
TSC1	AL360091.1	0.4513746	3.25E-28	postive
MAPK8	AL360091.1	0.539315268	1.06E-41	postive
IPMK	AL360091.1	0.53364996	1.04E-40	postive
OTULIN	AL360091.1	0.612102444	2.59E-56	postive
CYLD	AL360091.1	0.608850661	1.41E-55	postive
MAP3K7	AL360091.1	0.518367547	4.00E-38	postive
CFLAR	AL360091.1	0.496026025	1.42E-34	postive
BRAF	AL360091.1	0.831137132	5.91E-138	postive
ATRX	AL360091.1	0.77055003	2.48E-106	postive
HDAC9	AL360091.1	0.472097656	4.76E-31	postive
BRAF	AC093620.1	0.51008941	8.89E-37	postive
ATRX	AC093620.1	0.424577494	7.95E-25	postive
OTULIN	MIR34AHG	0.51923858	2.87E-38	postive
CYLD	MIR34AHG	0.553367112	3.02E-44	postive
CFLAR	MIR34AHG	0.442320271	4.91E-27	postive
BRAF	MIR34AHG	0.513822453	2.22E-37	postive
ATRX	MIR34AHG	0.648174608	4.50E-65	postive
HDAC9	MIR34AHG	0.437658158	1.92E-26	postive
TSC1	AL031670.1	0.521650495	1.14E-38	postive
MAPK8	AL031670.1	0.513889466	2.16E-37	postive
IPMK	AL031670.1	0.442922017	4.11E-27	postive
OTULIN	AL031670.1	0.614143668	8.87E-57	postive
CYLD	AL031670.1	0.578684435	3.78E-49	postive
MAP3K7	AL031670.1	0.508696158	1.49E-36	postive
CFLAR	AL031670.1	0.560171368	1.60E-45	postive
BRAF	AL031670.1	0.732757082	3.69E-91	postive
ATRX	AL031670.1	0.672741051	9.37E-72	postive
HDAC9	AL031670.1	0.442820262	4.23E-27	postive
BCL2L11	AL031670.1	0.477395906	8.33E-32	postive
TSC1	LATS2-AS1	0.426646292	4.46E-25	postive
MAPK8	LATS2-AS1	0.569085551	3.07E-47	postive
IPMK	LATS2-AS1	0.537974602	1.82E-41	postive
OTULIN	LATS2-AS1	0.683602126	6.42E-75	postive
CYLD	LATS2-AS1	0.592030074	6.56E-52	postive
MAP3K7	LATS2-AS1	0.532531037	1.62E-40	postive
CFLAR	LATS2-AS1	0.532437628	1.69E-40	postive
BRAF	LATS2-AS1	0.763686527	2.30E-103	postive
ATRX	LATS2-AS1	0.774316715	5.29E-108	postive
HDAC9	LATS2-AS1	0.497700136	7.88E-35	postive
BCL2L11	LATS2-AS1	0.435373727	3.73E-26	postive
TSC1	AC007673.1	0.434100798	5.38E-26	postive
MAPK8	AC007673.1	0.477183222	8.94E-32	postive
IPMK	AC007673.1	0.449749738	5.32E-28	postive
OTULIN	AC007673.1	0.542262994	3.17E-42	postive
CYLD	AC007673.1	0.528642956	7.56E-40	postive
MAP3K7	AC007673.1	0.474916667	1.89E-31	postive
CFLAR	AC007673.1	0.487937366	2.38E-33	postive
BRAF	AC007673.1	0.710726453	1.85E-83	postive
ATRX	AC007673.1	0.741182982	2.60E-94	postive
HDAC9	AC007673.1	0.618816001	7.40E-58	postive
BRAF	AC105254.1	0.524932773	3.22E-39	postive
ATRX	AC105254.1	0.485911368	4.75E-33	postive
HDAC9	AC105254.1	0.462285798	1.11E-29	postive
TSC1	AC008870.4	0.501811892	1.81E-35	postive
MAPK8	AC008870.4	0.490342467	1.04E-33	postive
IPMK	AC008870.4	0.428133013	2.94E-25	postive
OTULIN	AC008870.4	0.587037377	7.33E-51	postive
CYLD	AC008870.4	0.474383685	2.25E-31	postive
MAP3K7	AC008870.4	0.50232185	1.51E-35	postive
CFLAR	AC008870.4	0.504949488	5.84E-36	postive
BRAF	AC008870.4	0.689330142	1.21E-76	postive
ATRX	AC008870.4	0.629002359	2.84E-60	postive
BCL2L11	AC008870.4	0.403381937	2.37E-22	postive
TSC1	PRICKLE2-AS2	0.422689394	1.34E-24	postive
MAPK8	PRICKLE2-AS2	0.55505515	1.47E-44	postive
IPMK	PRICKLE2-AS2	0.551144163	7.77E-44	postive
OTULIN	PRICKLE2-AS2	0.684226994	4.18E-75	postive
CYLD	PRICKLE2-AS2	0.645639163	2.03E-64	postive
MAP3K7	PRICKLE2-AS2	0.542279265	3.15E-42	postive
CFLAR	PRICKLE2-AS2	0.556259299	8.73E-45	postive
BRAF	PRICKLE2-AS2	0.780734229	6.29E-111	postive
ATRX	PRICKLE2-AS2	0.816146586	4.69E-129	postive
KLF9	PRICKLE2-AS2	0.40167001	3.68E-22	postive
HDAC9	PRICKLE2-AS2	0.570597532	1.55E-47	postive
BCL2L11	PRICKLE2-AS2	0.406504774	1.05E-22	postive
TSC1	MYCBP2-AS1	0.422935499	1.25E-24	postive
MAPK8	MYCBP2-AS1	0.582825792	5.43E-50	postive
IPMK	MYCBP2-AS1	0.586290284	1.05E-50	postive
OTULIN	MYCBP2-AS1	0.693459738	6.51E-78	postive
CYLD	MYCBP2-AS1	0.647888436	5.34E-65	postive
MAP3K7	MYCBP2-AS1	0.579443611	2.66E-49	postive
CFLAR	MYCBP2-AS1	0.535855126	4.29E-41	postive
BRAF	MYCBP2-AS1	0.847559749	9.00E-149	postive
ATRX	MYCBP2-AS1	0.832295442	1.11E-138	postive
HDAC9	MYCBP2-AS1	0.576607795	9.91E-49	postive
BCL2L11	MYCBP2-AS1	0.428078178	2.98E-25	postive
TSC1	AL450344.3	0.415425383	9.78E-24	postive
MAPK8	AL450344.3	0.534808214	6.54E-41	postive
IPMK	AL450344.3	0.497054295	9.90E-35	postive
OTULIN	AL450344.3	0.706761248	3.77E-82	postive
CYLD	AL450344.3	0.610635556	5.57E-56	postive
MAP3K7	AL450344.3	0.499803408	3.73E-35	postive
CFLAR	AL450344.3	0.529981073	4.46E-40	postive
BRAF	AL450344.3	0.746473073	2.36E-96	postive
ATRX	AL450344.3	0.766589988	1.31E-104	postive
KLF9	AL450344.3	0.414199259	1.36E-23	postive
HDAC9	AL450344.3	0.525955981	2.16E-39	postive
BCL2L11	AL450344.3	0.414186961	1.37E-23	postive
BRAF	LINC01876	0.427246861	3.77E-25	postive
TSC1	AC007406.4	0.42695368	4.09E-25	postive
MAPK8	AC007406.4	0.455166278	1.02E-28	postive
CYLD	AC007406.4	0.427393115	3.62E-25	postive
BRAF	AC007406.4	0.484133463	8.70E-33	postive
ATRX	AC007406.4	0.517447358	5.67E-38	postive
FAS	AC018529.1	0.400232193	5.33E-22	postive
OTULIN	AC018529.1	0.555405507	1.26E-44	postive
CYLD	AC018529.1	0.51463541	1.64E-37	postive
CFLAR	AC018529.1	0.491359702	7.29E-34	postive
BRAF	AC018529.1	0.61433104	8.03E-57	postive
ATRX	AC018529.1	0.616538298	2.50E-57	postive
HDAC9	AC018529.1	0.506067063	3.89E-36	postive
MAPK8	AL157838.1	0.445355861	1.99E-27	postive
IPMK	AL157838.1	0.402882007	2.69E-22	postive
OTULIN	AL157838.1	0.504116104	7.90E-36	postive
CYLD	AL157838.1	0.405303569	1.44E-22	postive
MAP3K7	AL157838.1	0.430699481	1.42E-25	postive
CFLAR	AL157838.1	0.405373866	1.41E-22	postive
BRAF	AL157838.1	0.605329528	8.60E-55	postive
ATRX	AL157838.1	0.582011412	7.97E-50	postive
TSC1	AC002128.1	0.599015829	2.09E-53	postive
MAPK8	AC002128.1	0.425956725	5.41E-25	postive
OTULIN	AC002128.1	0.537650046	2.08E-41	postive
CYLD	AC002128.1	0.509943229	9.38E-37	postive
MAP3K7	AC002128.1	0.406396749	1.08E-22	postive
CFLAR	AC002128.1	0.550938647	8.48E-44	postive
BRAF	AC002128.1	0.656822124	2.36E-67	postive
ATRX	AC002128.1	0.601136473	7.21E-54	postive
MAPK8	AC090502.2	0.488164761	2.20E-33	postive
IPMK	AC090502.2	0.443910346	3.06E-27	postive
OTULIN	AC090502.2	0.54790721	3.04E-43	postive
CYLD	AC090502.2	0.471357054	6.05E-31	postive
MAP3K7	AC090502.2	0.443699322	3.26E-27	postive
BRAF	AC090502.2	0.700519423	3.93E-80	postive
ATRX	AC090502.2	0.620274598	3.38E-58	postive
TSC1	AP001469.3	0.502249141	1.55E-35	postive
MAPK8	AP001469.3	0.445123129	2.14E-27	postive
BRAF	AP001469.3	0.538641618	1.39E-41	postive
TSC1	LINC00852	0.539639471	9.27E-42	postive
MAPK8	LINC00852	0.464135844	6.16E-30	postive
OTULIN	LINC00852	0.568017813	4.95E-47	postive
CYLD	LINC00852	0.596589133	6.98E-53	postive
MAP3K7	LINC00852	0.453904396	1.50E-28	postive
CFLAR	LINC00852	0.554961458	1.53E-44	postive
BRAF	LINC00852	0.747892216	6.56E-97	postive
ATRX	LINC00852	0.70270001	7.86E-81	postive
HDAC9	LINC00852	0.510552238	7.49E-37	postive
TSC1	LINC02883	0.460079636	2.21E-29	postive
MAPK8	LINC02883	0.482514191	1.50E-32	postive
OTULIN	LINC02883	0.527759721	1.07E-39	postive
CYLD	LINC02883	0.448807758	7.08E-28	postive
MAP3K7	LINC02883	0.404374853	1.83E-22	postive
BRAF	LINC02883	0.594194231	2.28E-52	postive
ATRX	LINC02883	0.584520171	2.43E-50	postive
TSC1	AL390195.1	0.447385455	1.09E-27	postive
MAPK8	AL390195.1	0.52930916	5.82E-40	postive
IPMK	AL390195.1	0.477374821	8.39E-32	postive
OTULIN	AL390195.1	0.564701171	2.18E-46	postive
CYLD	AL390195.1	0.486087015	4.48E-33	postive
MAP3K7	AL390195.1	0.470722075	7.44E-31	postive
CFLAR	AL390195.1	0.454909417	1.10E-28	postive
BRAF	AL390195.1	0.75241412	1.04E-98	postive
ATRX	AL390195.1	0.668280702	1.71E-70	postive
HDAC9	AL390195.1	0.427884825	3.15E-25	postive
TSC1	AL021937.1	0.50760772	2.21E-36	postive
BRAF	AL021937.1	0.476745992	1.03E-31	postive
HDAC9	AL021937.1	0.419312633	3.40E-24	postive
MAPK8	AC010997.3	0.42216749	1.55E-24	postive
OTULIN	AC010997.3	0.419128756	3.58E-24	postive
MAP3K7	AC010997.3	0.416875977	6.60E-24	postive
BRAF	AC010997.3	0.469334573	1.17E-30	postive
ATRX	AC010997.3	0.572528685	6.44E-48	postive
IPMK	SNED1-AS1	0.437142132	2.24E-26	postive
BRAF	SNED1-AS1	0.474847681	1.93E-31	postive
ATRX	SNED1-AS1	0.452821442	2.09E-28	postive
TSC1	AC015802.4	0.49409834	2.80E-34	postive
TRAF2	ARRDC1-AS1	0.457623859	4.76E-29	postive
TSC1	AC124319.2	0.412865231	1.95E-23	postive
OTULIN	AC124319.2	0.494487241	2.45E-34	postive
CYLD	AC124319.2	0.501044165	2.39E-35	postive
CFLAR	AC124319.2	0.422207367	1.53E-24	postive
BRAF	AC124319.2	0.610358676	6.43E-56	postive
ATRX	AC124319.2	0.6125725	2.03E-56	postive
HDAC9	AC124319.2	0.49122241	7.64E-34	postive
CYLD	LINC02006	0.421606901	1.81E-24	postive
BRAF	LINC02006	0.419843827	2.94E-24	postive
ATRX	LINC02006	0.4210515	2.11E-24	postive
TSC1	AC011461.1	0.439680556	1.07E-26	postive
BRAF	AC011461.1	0.409470006	4.80E-23	postive
TSC1	AL133330.1	0.441885825	5.58E-27	postive
MAPK8	AL133330.1	0.492909847	4.25E-34	postive
IPMK	AL133330.1	0.484306935	8.20E-33	postive
OTULIN	AL133330.1	0.708081627	1.39E-82	postive
CYLD	AL133330.1	0.667669068	2.53E-70	postive
MAP3K7	AL133330.1	0.509657372	1.04E-36	postive
CFLAR	AL133330.1	0.578841804	3.52E-49	postive
BRAF	AL133330.1	0.766112834	2.11E-104	postive
FLT3	AL133330.1	0.400471347	5.01E-22	postive
ATRX	AL133330.1	0.777399892	2.14E-109	postive
HDAC9	AL133330.1	0.566942888	8.02E-47	postive
BCL2L11	AL133330.1	0.41833749	4.44E-24	postive
TSC1	AC012254.3	0.520647786	1.68E-38	postive
MAPK8	AC012254.3	0.596809947	6.26E-53	postive
IPMK	AC012254.3	0.514695475	1.60E-37	postive
OTULIN	AC012254.3	0.672493473	1.10E-71	postive
CYLD	AC012254.3	0.596126536	8.78E-53	postive
MAP3K7	AC012254.3	0.526359755	1.85E-39	postive
CFLAR	AC012254.3	0.539903677	8.32E-42	postive
BRAF	AC012254.3	0.810464964	6.83E-126	postive
ATRX	AC012254.3	0.79872589	1.10E-119	postive
HDAC9	AC012254.3	0.564151385	2.78E-46	postive
BCL2L11	AC012254.3	0.435897093	3.21E-26	postive
MAPK8	AF131215.2	0.525747276	2.35E-39	postive
IPMK	AF131215.2	0.463043258	8.70E-30	postive
OTULIN	AF131215.2	0.601121132	7.26E-54	postive
CYLD	AF131215.2	0.631903601	5.60E-61	postive
MAP3K7	AF131215.2	0.48261074	1.46E-32	postive
CFLAR	AF131215.2	0.423604706	1.04E-24	postive
BRAF	AF131215.2	0.692714478	1.11E-77	postive
ATRX	AF131215.2	0.782402594	1.05E-111	postive
HDAC9	AF131215.2	0.428329524	2.78E-25	postive
TSC1	FKBP14-AS1	0.421132633	2.06E-24	postive
MAPK8	FKBP14-AS1	0.461991422	1.21E-29	postive
IPMK	FKBP14-AS1	0.471757051	5.31E-31	postive
OTULIN	FKBP14-AS1	0.627864248	5.34E-60	postive
CYLD	FKBP14-AS1	0.567498982	6.25E-47	postive
MAP3K7	FKBP14-AS1	0.465965262	3.44E-30	postive
CFLAR	FKBP14-AS1	0.457234257	5.37E-29	postive
BRAF	FKBP14-AS1	0.752200351	1.27E-98	postive
ATRX	FKBP14-AS1	0.735402696	3.89E-92	postive
HDAC9	FKBP14-AS1	0.51911741	3.01E-38	postive
TSC1	AC087477.2	0.438971489	1.31E-26	postive
MAPK8	AC087477.2	0.429998773	1.73E-25	postive
OTULIN	AC087477.2	0.487221204	3.04E-33	postive
CYLD	AC087477.2	0.556833296	6.82E-45	postive
MAP3K7	AC087477.2	0.45026474	4.55E-28	postive
CFLAR	AC087477.2	0.487991394	2.33E-33	postive
BRAF	AC087477.2	0.61307331	1.56E-56	postive
ATRX	AC087477.2	0.67191736	1.61E-71	postive
HDAC9	AC087477.2	0.443138425	3.85E-27	postive
TSC1	AC104785.1	0.434877247	4.30E-26	postive
MAPK8	AC104785.1	0.418555185	4.18E-24	postive
OTULIN	AC104785.1	0.4648964	4.83E-30	postive
CYLD	AC104785.1	0.434313104	5.06E-26	postive
CFLAR	AC104785.1	0.410917964	3.27E-23	postive
BRAF	AC104785.1	0.615763064	3.77E-57	postive
ATRX	AC104785.1	0.609339323	1.09E-55	postive
HDAC9	AC104785.1	0.443896804	3.08E-27	postive
MAPK8	TMEM75	0.504615253	6.59E-36	postive
IPMK	TMEM75	0.492981223	4.14E-34	postive
OTULIN	TMEM75	0.536816909	2.91E-41	postive
CYLD	TMEM75	0.436587203	2.63E-26	postive
MAP3K7	TMEM75	0.458984443	3.12E-29	postive
BRAF	TMEM75	0.753961522	2.48E-99	postive
ATRX	TMEM75	0.62661247	1.07E-59	postive
HDAC9	TMEM75	0.462187639	1.14E-29	postive
TSC1	AL589765.6	0.402034007	3.35E-22	postive
TSC1	AC073842.2	0.435878521	3.22E-26	postive
TARDBP	AC073842.2	0.437659166	1.92E-26	postive
MAPK8	AC005828.2	0.535519668	4.91E-41	postive
IPMK	AC005828.2	0.54108423	5.14E-42	postive
OTULIN	AC005828.2	0.629999646	1.63E-60	postive
CYLD	AC005828.2	0.540485672	6.56E-42	postive
MAP3K7	AC005828.2	0.527406945	1.23E-39	postive
CFLAR	AC005828.2	0.48971856	1.29E-33	postive
BRAF	AC005828.2	0.754558733	1.42E-99	postive
ATRX	AC005828.2	0.739127354	1.57E-93	postive
HDAC9	AC005828.2	0.569331383	2.74E-47	postive
BCL2L11	AC005828.2	0.40173789	3.62E-22	postive
TSC1	AL354726.1	0.457813612	4.49E-29	postive
MAPK8	AL354726.1	0.591908897	6.96E-52	postive
IPMK	AL354726.1	0.546544273	5.38E-43	postive
OTULIN	AL354726.1	0.687399266	4.66E-76	postive
CYLD	AL354726.1	0.584988981	1.95E-50	postive
MAP3K7	AL354726.1	0.528614338	7.64E-40	postive
CFLAR	AL354726.1	0.518914874	3.25E-38	postive
BRAF	AL354726.1	0.813463371	1.51E-127	postive
ATRX	AL354726.1	0.777400306	2.14E-109	postive
HDAC9	AL354726.1	0.558452592	3.38E-45	postive
BCL2L11	AL354726.1	0.456188158	7.43E-29	postive
OTULIN	AL592114.3	0.504063192	8.06E-36	postive
CYLD	AL592114.3	0.432695001	8.05E-26	postive
BRAF	AL592114.3	0.481728689	1.96E-32	postive
ATRX	AL592114.3	0.551729616	6.06E-44	postive
TLR3	LINC01671	0.428624859	2.56E-25	postive
TSC1	AC078846.1	0.463475225	7.59E-30	postive
MAPK8	AC078846.1	0.524754912	3.45E-39	postive
IPMK	AC078846.1	0.459354089	2.78E-29	postive
OTULIN	AC078846.1	0.543367253	2.01E-42	postive
CYLD	AC078846.1	0.486925246	3.36E-33	postive
MAP3K7	AC078846.1	0.483175379	1.20E-32	postive
CFLAR	AC078846.1	0.421829194	1.70E-24	postive
BRAF	AC078846.1	0.784657784	9.15E-113	postive
ATRX	AC078846.1	0.668756642	1.26E-70	postive
HDAC9	AC078846.1	0.447647062	1.00E-27	postive
BCL2L11	AC078846.1	0.432224898	9.21E-26	postive
TSC1	AC073073.2	0.43894599	1.32E-26	postive
MAPK8	AC073073.2	0.439458526	1.14E-26	postive
IPMK	AC073073.2	0.464686813	5.17E-30	postive
OTULIN	AC073073.2	0.538558771	1.44E-41	postive
CYLD	AC073073.2	0.435407081	3.69E-26	postive
MAP3K7	AC073073.2	0.465282593	4.28E-30	postive
BRAF	AC073073.2	0.672010159	1.51E-71	postive
ATRX	AC073073.2	0.583471478	4.00E-50	postive
BCL2L11	AC073073.2	0.414101645	1.40E-23	postive
TSC1	AP005899.1	0.534420833	7.64E-41	postive
MAPK8	AP005899.1	0.617739542	1.32E-57	postive
IPMK	AP005899.1	0.49125936	7.55E-34	postive
OTULIN	AP005899.1	0.604349423	1.42E-54	postive
CYLD	AP005899.1	0.475818764	1.40E-31	postive
MAP3K7	AP005899.1	0.457695433	4.65E-29	postive
CFLAR	AP005899.1	0.441641299	6.00E-27	postive
BRAF	AP005899.1	0.730634555	2.20E-90	postive
ATRX	AP005899.1	0.698608297	1.59E-79	postive
HDAC9	AP005899.1	0.429061544	2.26E-25	postive
BCL2L11	AP005899.1	0.416882721	6.59E-24	postive
TSC1	AC012557.2	0.469360379	1.16E-30	postive
MAPK8	AC012557.2	0.529204654	6.06E-40	postive
IPMK	AC012557.2	0.485769282	4.99E-33	postive
OTULIN	AC012557.2	0.631093284	8.83E-61	postive
CYLD	AC012557.2	0.629568606	2.07E-60	postive
MAP3K7	AC012557.2	0.517622949	5.31E-38	postive
CFLAR	AC012557.2	0.513222153	2.78E-37	postive
BRAF	AC012557.2	0.782216726	1.29E-111	postive
ATRX	AC012557.2	0.79306015	7.84E-117	postive
HDAC9	AC012557.2	0.519666243	2.44E-38	postive
TSC1	AP001001.1	0.454155563	1.39E-28	postive
MAPK8	AP001001.1	0.592503374	5.21E-52	postive
IPMK	AP001001.1	0.570886452	1.36E-47	postive
OTULIN	AP001001.1	0.66433027	2.14E-69	postive
CYLD	AP001001.1	0.646392899	1.30E-64	postive
MAP3K7	AP001001.1	0.543855193	1.64E-42	postive
CFLAR	AP001001.1	0.54778288	3.20E-43	postive
BRAF	AP001001.1	0.846110797	9.11E-148	postive
ATRX	AP001001.1	0.816090762	5.05E-129	postive
HDAC9	AP001001.1	0.556648738	7.38E-45	postive
BCL2L11	AP001001.1	0.438670968	1.43E-26	postive
TSC1	AL049539.1	0.40059674	4.85E-22	postive
MAPK8	AL049539.1	0.567799342	5.46E-47	postive
IPMK	AL049539.1	0.551877176	5.70E-44	postive
OTULIN	AL049539.1	0.615231341	4.99E-57	postive
CYLD	AL049539.1	0.519544027	2.56E-38	postive
MAP3K7	AL049539.1	0.516278914	8.82E-38	postive
CFLAR	AL049539.1	0.443477308	3.48E-27	postive
BRAF	AL049539.1	0.816437264	3.21E-129	postive
ATRX	AL049539.1	0.684813224	2.79E-75	postive
HDAC9	AL049539.1	0.455346953	9.63E-29	postive
BCL2L11	AL049539.1	0.439750605	1.04E-26	postive
MYC	EMSLR	0.491535473	6.86E-34	postive
TSC1	AP001094.2	0.472719892	3.88E-31	postive
CYLD	AP001094.2	0.407527664	8.02E-23	postive
CFLAR	AP001094.2	0.567514116	6.21E-47	postive
BRAF	AP001094.2	0.502525787	1.40E-35	postive
ATRX	AP001094.2	0.525354535	2.73E-39	postive
TSC1	AC106028.2	0.45101416	3.63E-28	postive
MAPK8	AC106028.2	0.490374631	1.03E-33	postive
IPMK	AC106028.2	0.414483525	1.26E-23	postive
OTULIN	AC106028.2	0.542065817	3.43E-42	postive
CYLD	AC106028.2	0.572799309	5.70E-48	postive
MAP3K7	AC106028.2	0.417896799	5.00E-24	postive
CFLAR	AC106028.2	0.467651292	2.00E-30	postive
BRAF	AC106028.2	0.733774869	1.56E-91	postive
ATRX	AC106028.2	0.748693474	3.17E-97	postive
HDAC9	AC106028.2	0.470131937	9.01E-31	postive
TSC1	AC079684.1	0.421566568	1.83E-24	postive
MAPK8	AC079684.1	0.586974917	7.55E-51	postive
IPMK	AC079684.1	0.54614051	6.36E-43	postive
OTULIN	AC079684.1	0.616497963	2.55E-57	postive
CYLD	AC079684.1	0.407456992	8.17E-23	postive
MAP3K7	AC079684.1	0.511215651	5.86E-37	postive
CFLAR	AC079684.1	0.409038259	5.38E-23	postive
BRAF	AC079684.1	0.694181725	3.89E-78	postive
ATRX	AC079684.1	0.601822788	5.10E-54	postive
HDAC9	AC079684.1	0.419555361	3.18E-24	postive
BCL2L11	AC079684.1	0.460905331	1.71E-29	postive
TSC1	HM13-IT1	0.478922899	5.02E-32	postive
OTULIN	HM13-IT1	0.439446932	1.14E-26	postive
BRAF	HM13-IT1	0.51564062	1.12E-37	postive
ATRX	HM13-IT1	0.424013081	9.31E-25	postive
TSC1	AL358216.1	0.419023189	3.68E-24	postive
MAPK8	AL358216.1	0.5713169	1.12E-47	postive
IPMK	AL358216.1	0.511620532	5.04E-37	postive
OTULIN	AL358216.1	0.663594721	3.42E-69	postive
CYLD	AL358216.1	0.584750778	2.18E-50	postive
MAP3K7	AL358216.1	0.519791456	2.33E-38	postive
CFLAR	AL358216.1	0.481623805	2.03E-32	postive
BRAF	AL358216.1	0.782425525	1.03E-111	postive
ATRX	AL358216.1	0.776971206	3.35E-109	postive
HDAC9	AL358216.1	0.509398115	1.15E-36	postive
BCL2L11	AL358216.1	0.425829695	5.61E-25	postive
FAS	C10orf55	0.406669109	1.00E-22	postive
ZBP1	AC099524.1	0.640355683	4.49E-63	postive
FLT3	AC099524.1	0.476255056	1.22E-31	postive
MAPK8	AC025180.1	0.50345096	1.01E-35	postive
IPMK	AC025180.1	0.510508165	7.61E-37	postive
OTULIN	AC025180.1	0.673665893	5.10E-72	postive
CYLD	AC025180.1	0.540641115	6.16E-42	postive
MAP3K7	AC025180.1	0.489257976	1.51E-33	postive
CFLAR	AC025180.1	0.566993549	7.84E-47	postive
BRAF	AC025180.1	0.718785549	3.44E-86	postive
ATRX	AC025180.1	0.702287308	1.07E-80	postive
KLF9	AC025180.1	0.415490975	9.61E-24	postive
HDAC9	AC025180.1	0.534921571	6.25E-41	postive
BCL2L11	AC025180.1	0.422781627	1.31E-24	postive
OTULIN	AC069213.1	0.414530266	1.24E-23	postive
TSC1	EHD4-AS1	0.44790231	9.30E-28	postive
MAPK8	EHD4-AS1	0.55890681	2.77E-45	postive
IPMK	EHD4-AS1	0.529905175	4.60E-40	postive
OTULIN	EHD4-AS1	0.679479974	1.06E-73	postive
CYLD	EHD4-AS1	0.647785664	5.67E-65	postive
MAP3K7	EHD4-AS1	0.55687562	6.69E-45	postive
CFLAR	EHD4-AS1	0.529709311	4.97E-40	postive
BRAF	EHD4-AS1	0.782068145	1.51E-111	postive
ATRX	EHD4-AS1	0.832020283	1.66E-138	postive
HDAC9	EHD4-AS1	0.534984402	6.09E-41	postive
BCL2L11	EHD4-AS1	0.405328012	1.43E-22	postive
TARDBP	AC009065.8	0.446833737	1.28E-27	postive
TSC1	AC073333.1	0.45360742	1.64E-28	postive
MAPK8	AC073333.1	0.545844307	7.20E-43	postive
IPMK	AC073333.1	0.551447774	6.83E-44	postive
OTULIN	AC073333.1	0.677060933	5.37E-73	postive
CYLD	AC073333.1	0.621604067	1.65E-58	postive
MAP3K7	AC073333.1	0.529881758	4.64E-40	postive
CFLAR	AC073333.1	0.501984859	1.71E-35	postive
BRAF	AC073333.1	0.822046794	1.86E-132	postive
ATRX	AC073333.1	0.82498635	3.36E-134	postive
HDAC9	AC073333.1	0.612115841	2.57E-56	postive
BCL2L11	AC073333.1	0.420974808	2.16E-24	postive
MAPK8	NAV2-AS2	0.419970232	2.84E-24	postive
OTULIN	NAV2-AS2	0.522381675	8.63E-39	postive
CYLD	NAV2-AS2	0.557221553	5.76E-45	postive
CFLAR	NAV2-AS2	0.449534573	5.68E-28	postive
BRAF	NAV2-AS2	0.624531425	3.35E-59	postive
ATRX	NAV2-AS2	0.674445098	3.05E-72	postive
HDAC9	NAV2-AS2	0.500167713	3.27E-35	postive
TSC1	AP001893.1	0.468714113	1.42E-30	postive
MAPK8	AP001893.1	0.511588142	5.10E-37	postive
IPMK	AP001893.1	0.501865152	1.78E-35	postive
OTULIN	AP001893.1	0.555154186	1.40E-44	postive
CYLD	AP001893.1	0.532363708	1.74E-40	postive
MAP3K7	AP001893.1	0.493329315	3.67E-34	postive
CFLAR	AP001893.1	0.465952637	3.45E-30	postive
BRAF	AP001893.1	0.744407311	1.50E-95	postive
ATRX	AP001893.1	0.67670481	6.81E-73	postive
HDAC9	AP001893.1	0.452062128	2.64E-28	postive
TSC1	AC124312.2	0.462082186	1.18E-29	postive
MAPK8	AC124312.2	0.507509832	2.30E-36	postive
IPMK	AC124312.2	0.417907245	4.99E-24	postive
OTULIN	AC124312.2	0.624447774	3.50E-59	postive
CYLD	AC124312.2	0.645160427	2.70E-64	postive
MAP3K7	AC124312.2	0.43665334	2.58E-26	postive
CFLAR	AC124312.2	0.538460866	1.50E-41	postive
BRAF	AC124312.2	0.68542622	1.83E-75	postive
ATRX	AC124312.2	0.782297575	1.18E-111	postive
HDAC9	AC124312.2	0.498541802	5.84E-35	postive
TSC1	AC105339.3	0.479053412	4.80E-32	postive
MAPK8	AC105339.3	0.545672184	7.73E-43	postive
IPMK	AC105339.3	0.510235024	8.42E-37	postive
OTULIN	AC105339.3	0.625720912	1.74E-59	postive
CYLD	AC105339.3	0.612482523	2.12E-56	postive
MAP3K7	AC105339.3	0.505743387	4.38E-36	postive
CFLAR	AC105339.3	0.57224944	7.32E-48	postive
BRAF	AC105339.3	0.816085734	5.08E-129	postive
ATRX	AC105339.3	0.780889727	5.33E-111	postive
HDAC9	AC105339.3	0.585074259	1.87E-50	postive
BCL2L11	AC105339.3	0.438031399	1.73E-26	postive
BRAF	AC007342.5	0.408014595	7.05E-23	postive
TSC1	AC105001.1	0.430485957	1.51E-25	postive
MAPK8	AC105001.1	0.455182519	1.01E-28	postive
OTULIN	AC105001.1	0.452653807	2.20E-28	postive
CYLD	AC105001.1	0.520998405	1.47E-38	postive
BRAF	AC105001.1	0.599486123	1.65E-53	postive
ATRX	AC105001.1	0.614300216	8.16E-57	postive
BRAF	SDK1-AS1	0.454566828	1.22E-28	postive
TSC1	AF111169.3	0.514677046	1.61E-37	postive
CYLD	AF111169.3	0.45399837	1.46E-28	postive
CFLAR	AF111169.3	0.469013659	1.29E-30	postive
BRAF	AF111169.3	0.472744757	3.85E-31	postive
ATRX	AF111169.3	0.422655082	1.36E-24	postive
IDH1	Z99943.1	0.429845296	1.81E-25	postive
TSC1	AC006441.1	0.484510872	7.65E-33	postive
MAPK8	AC006441.1	0.575119081	1.97E-48	postive
IPMK	AC006441.1	0.5418798	3.71E-42	postive
OTULIN	AC006441.1	0.686156524	1.11E-75	postive
CYLD	AC006441.1	0.634229497	1.51E-61	postive
MAP3K7	AC006441.1	0.571749611	9.19E-48	postive
CFLAR	AC006441.1	0.535358506	5.24E-41	postive
BRAF	AC006441.1	0.816708863	2.25E-129	postive
ATRX	AC006441.1	0.826002128	8.24E-135	postive
HDAC9	AC006441.1	0.529690749	5.00E-40	postive
BCL2L11	AC006441.1	0.419253361	3.46E-24	postive
TSC1	MIR17HG	0.444947333	2.25E-27	postive
MAPK8	MIR17HG	0.553417255	2.96E-44	postive
IPMK	MIR17HG	0.51025822	8.35E-37	postive
OTULIN	MIR17HG	0.585488499	1.54E-50	postive
CYLD	MIR17HG	0.51183476	4.66E-37	postive
MAP3K7	MIR17HG	0.496990589	1.01E-34	postive
CFLAR	MIR17HG	0.455306075	9.75E-29	postive
BRAF	MIR17HG	0.794234964	2.04E-117	postive
ATRX	MIR17HG	0.695104536	2.01E-78	postive
HDAC9	MIR17HG	0.503657049	9.33E-36	postive
TSC1	AC022272.1	0.458434012	3.70E-29	postive
MAPK8	AC022272.1	0.580946496	1.31E-49	postive
IPMK	AC022272.1	0.547930163	3.01E-43	postive
OTULIN	AC022272.1	0.665629626	9.36E-70	postive
CYLD	AC022272.1	0.649668118	1.84E-65	postive
MAP3K7	AC022272.1	0.562314594	6.25E-46	postive
CFLAR	AC022272.1	0.542192952	3.26E-42	postive
BRAF	AC022272.1	0.795131777	7.28E-118	postive
ATRX	AC022272.1	0.844419573	1.32E-146	postive
HDAC9	AC022272.1	0.569343351	2.73E-47	postive
BCL2L11	AC022272.1	0.413612162	1.59E-23	postive
IPMK	SUGCT-AS1	0.419633426	3.11E-24	postive
OTULIN	SUGCT-AS1	0.462728893	9.61E-30	postive
CYLD	SUGCT-AS1	0.481091849	2.43E-32	postive
MAP3K7	SUGCT-AS1	0.419768455	3.00E-24	postive
CFLAR	SUGCT-AS1	0.418375274	4.39E-24	postive
BRAF	SUGCT-AS1	0.558714814	3.02E-45	postive
ATRX	SUGCT-AS1	0.535542889	4.87E-41	postive
HDAC9	SUGCT-AS1	0.446354214	1.48E-27	postive
TSC1	AC007362.1	0.427926063	3.12E-25	postive
MAPK8	AC007362.1	0.441429978	6.38E-27	postive
OTULIN	AC007362.1	0.508464913	1.62E-36	postive
CYLD	AC007362.1	0.446490783	1.42E-27	postive
MAP3K7	AC007362.1	0.454640946	1.20E-28	postive
CFLAR	AC007362.1	0.469995049	9.41E-31	postive
BRAF	AC007362.1	0.644508703	3.96E-64	postive
ATRX	AC007362.1	0.645925156	1.71E-64	postive
HDAC9	AC007362.1	0.501607023	1.95E-35	postive
TSC1	LINC00894	0.532116821	1.92E-40	postive
MAPK8	LINC00894	0.461092733	1.61E-29	postive
OTULIN	LINC00894	0.564201381	2.72E-46	postive
CYLD	LINC00894	0.589748769	1.99E-51	postive
MAP3K7	LINC00894	0.468269442	1.64E-30	postive
CFLAR	LINC00894	0.543260432	2.10E-42	postive
BRAF	LINC00894	0.701917874	1.40E-80	postive
ATRX	LINC00894	0.722475642	1.79E-87	postive
HDAC9	LINC00894	0.455376875	9.54E-29	postive
MAPK8	MAP3K20-AS1	0.440320987	8.84E-27	postive
BRAF	MAP3K20-AS1	0.518919004	3.25E-38	postive
ATRX	MAP3K20-AS1	0.527265475	1.30E-39	postive
TSC1	LINC01409	0.480193035	3.28E-32	postive
MAPK8	LINC01409	0.568893343	3.34E-47	postive
IPMK	LINC01409	0.505354091	5.04E-36	postive
OTULIN	LINC01409	0.636715769	3.65E-62	postive
CYLD	LINC01409	0.574479737	2.64E-48	postive
MAP3K7	LINC01409	0.52982527	4.75E-40	postive
CFLAR	LINC01409	0.469972553	9.48E-31	postive
BRAF	LINC01409	0.825798395	1.09E-134	postive
ATRX	LINC01409	0.758251466	4.35E-101	postive
HDAC9	LINC01409	0.476445915	1.14E-31	postive
BCL2L11	LINC01409	0.418998921	3.71E-24	postive
TSC1	ADNP-AS1	0.450676847	4.02E-28	postive
MAPK8	ADNP-AS1	0.536379766	3.48E-41	postive
IPMK	ADNP-AS1	0.476523825	1.11E-31	postive
OTULIN	ADNP-AS1	0.611944633	2.81E-56	postive
CYLD	ADNP-AS1	0.607578431	2.71E-55	postive
MAP3K7	ADNP-AS1	0.537820416	1.94E-41	postive
CFLAR	ADNP-AS1	0.477689747	7.56E-32	postive
BRAF	ADNP-AS1	0.767600252	4.81E-105	postive
ATRX	ADNP-AS1	0.731464381	1.10E-90	postive
HDAC9	ADNP-AS1	0.426208318	5.05E-25	postive
TSC1	C1RL-AS1	0.532866798	1.42E-40	postive
MAPK8	C1RL-AS1	0.440996595	7.25E-27	postive
OTULIN	C1RL-AS1	0.534603744	7.10E-41	postive
CYLD	C1RL-AS1	0.544345395	1.34E-42	postive
MAP3K7	C1RL-AS1	0.418059787	4.79E-24	postive
CFLAR	C1RL-AS1	0.474009707	2.55E-31	postive
BRAF	C1RL-AS1	0.579231145	2.93E-49	postive
ATRX	C1RL-AS1	0.62371507	5.23E-59	postive
TSC1	AC114956.2	0.46364959	7.18E-30	postive
MAPK8	AC114956.2	0.468975631	1.31E-30	postive
IPMK	AC114956.2	0.429851088	1.81E-25	postive
OTULIN	AC114956.2	0.649683788	1.82E-65	postive
CYLD	AC114956.2	0.54329096	2.07E-42	postive
MAP3K7	AC114956.2	0.516325268	8.67E-38	postive
CFLAR	AC114956.2	0.49654992	1.18E-34	postive
BRAF	AC114956.2	0.667342043	3.13E-70	postive
ATRX	AC114956.2	0.647562978	6.48E-65	postive
HDAC9	AC114956.2	0.562308397	6.26E-46	postive
TSC1	CASK-AS1	0.449767167	5.30E-28	postive
OTULIN	CASK-AS1	0.573182172	4.78E-48	postive
CYLD	CASK-AS1	0.521133095	1.39E-38	postive
MAP3K7	CASK-AS1	0.459600506	2.57E-29	postive
CFLAR	CASK-AS1	0.541039257	5.23E-42	postive
BRAF	CASK-AS1	0.634356484	1.40E-61	postive
ATRX	CASK-AS1	0.640494691	4.14E-63	postive
HDAC9	CASK-AS1	0.414575694	1.23E-23	postive
BCL2L11	CASK-AS1	0.407111215	8.94E-23	postive
TSC1	AP001486.2	0.543089975	2.25E-42	postive
MAPK8	AP001486.2	0.519960248	2.18E-38	postive
OTULIN	AP001486.2	0.474687912	2.04E-31	postive
CYLD	AP001486.2	0.532375144	1.73E-40	postive
MAP3K7	AP001486.2	0.442069549	5.28E-27	postive
CFLAR	AP001486.2	0.505841188	4.22E-36	postive
[truncated: 12,363 more rows]
