# Supplementary material for: Identification and Validation of a Novel Necroptosis-Related Long Noncoding RNA Prognostic Signature for Lung Adenocarcinoma
Source: Biomed Res Int. 2022 Oct 25;2022:9710540. doi: 10.1155/2022/9710540 (PMC9626207; doi:10.1155/2022/9710540)
Supplement: Supplementary Materials — Table S1: a list of 67 necroptosis-related genes. Table S2: a list of 2154 necroptosis-related lncRNAs. Table S3: Spearman correlation analysis of the risk score and immune cells based on the XCELL, TIMER, QUANTISEQ, MCPCOUNTER, EPIC, CIBERSORT-ABS, and CIBERSORT algorithms. [file 9710540.f1.zip › Table S3 (1).txt]

immune	cor	pvalue
B cell_TIMER	-0.4654793387928	3.37042155945065e-28
T cell CD4+_TIMER	-0.3577925810692	1.62404156716905e-16
T cell CD8+_TIMER	-0.152119523741167	0.000650981453749926
Neutrophil_TIMER	-0.113822248708514	0.0109436222767913
Macrophage_TIMER	-0.126769423559353	0.00456591470761186
Myeloid dendritic cell_TIMER	-0.210768293843955	2.03557931936878e-06
B cell memory_CIBERSORT	-0.325893201183952	8.23920336020405e-14
T cell CD4+ memory resting_CIBERSORT	-0.208185236579865	2.72764338969278e-06
T cell CD4+ memory activated_CIBERSORT	0.109942165502125	0.0140018629479603
T cell regulatory (Tregs)_CIBERSORT	-0.100642742818615	0.0245595299133929
T cell gamma delta_CIBERSORT	-0.1184629846737	0.0080740011332888
NK cell resting_CIBERSORT	0.119661167990028	0.00745188000655474
Macrophage M0_CIBERSORT	0.256949781580197	5.76328056837285e-09
Myeloid dendritic cell resting_CIBERSORT	-0.195122304136332	1.13331450868412e-05
Myeloid dendritic cell activated_CIBERSORT	0.0939015308945979	0.0359957023932525
Mast cell activated_CIBERSORT	-0.277560754399073	2.80716108597351e-10
Mast cell resting_CIBERSORT	0.289654386043771	4.22158445531242e-11
Neutrophil_CIBERSORT	0.19059964819538	1.81631122482709e-05
B cell memory_CIBERSORT-ABS	-0.358071632041777	1.53299877747037e-16
B cell plasma_CIBERSORT-ABS	-0.124469667714539	0.00536427746751903
T cell CD8+_CIBERSORT-ABS	-0.225740285819049	3.47027434710469e-07
T cell CD4+ memory resting_CIBERSORT-ABS	-0.352794540251768	4.52056798806651e-16
T cell CD4+ memory activated_CIBERSORT-ABS	0.0997942971797616	0.025799782542362
T cell follicular helper_CIBERSORT-ABS	-0.218477015580818	8.3151540654424e-07
T cell regulatory (Tregs)_CIBERSORT-ABS	-0.198406685212941	7.99107308500984e-06
T cell gamma delta_CIBERSORT-ABS	-0.121059364701917	0.00678036325884599
NK cell resting_CIBERSORT-ABS	0.104292815027828	0.0197934658380346
NK cell activated_CIBERSORT-ABS	-0.162710506815755	0.000262329252714359
Monocyte_CIBERSORT-ABS	-0.149013641684579	0.000840730084190773
Macrophage M0_CIBERSORT-ABS	0.134661744995171	0.00257562805727938
Macrophage M1_CIBERSORT-ABS	-0.145762572182796	0.00109317478631563
Macrophage M2_CIBERSORT-ABS	-0.233721628182478	1.28361269734818e-07
Myeloid dendritic cell resting_CIBERSORT-ABS	-0.237832559384553	7.58240447108013e-08
Mast cell activated_CIBERSORT-ABS	-0.34609731846751	1.73252152030894e-15
Mast cell resting_CIBERSORT-ABS	0.262360352825828	2.67260399152938e-09
Neutrophil_CIBERSORT-ABS	0.129625589831013	0.0037244745987431
B cell_QUANTISEQ	-0.393367509704123	6.47833352086512e-20
Macrophage M2_QUANTISEQ	-0.376659467672774	2.88486733575704e-18
NK cell_QUANTISEQ	-0.281230112875053	1.59516423494727e-10
T cell CD4+ (non-regulatory)_QUANTISEQ	0.104009290665163	0.0201324308115174
T cell CD8+_QUANTISEQ	-0.203558928516241	4.56519178990364e-06
T cell regulatory (Tregs)_QUANTISEQ	-0.301110993607005	6.44231297864499e-12
Myeloid dendritic cell_QUANTISEQ	0.117988044578254	0.00833315933754702
uncharacterized cell_QUANTISEQ	0.175026667806316	8.48138848045875e-05
T cell_MCPCOUNTER	-0.382029399536177	8.72048617479095e-19
T cell CD8+_MCPCOUNTER	-0.174591870290901	8.83811413705378e-05
cytotoxicity score_MCPCOUNTER	-0.0992576474673064	0.0266118275486435
NK cell_MCPCOUNTER	-0.11414980039589	0.0107148186673888
B cell_MCPCOUNTER	-0.351479707115335	5.89994804438115e-16
Myeloid dendritic cell_MCPCOUNTER	-0.373969130535394	5.20992866361764e-18
Neutrophil_MCPCOUNTER	-0.131882334250364	0.00316191822189948
Endothelial cell_MCPCOUNTER	-0.115546039329776	0.00978637581153104
Cancer associated fibroblast_MCPCOUNTER	0.0954679940449656	0.0329972288994984
Myeloid dendritic cell activated_XCELL	-0.302021303871567	5.528439259787e-12
B cell_XCELL	-0.351810206510862	5.51858498501291e-16
T cell CD4+ naive_XCELL	-0.32390795296748	1.18603646513398e-13
T cell CD4+ central memory_XCELL	-0.299131510752308	8.96836795831527e-12
T cell CD4+ effector memory_XCELL	-0.262665269059764	2.55799862373777e-09
T cell CD8+_XCELL	-0.360833899661284	8.63353815575142e-17
T cell CD8+ central memory_XCELL	-0.304670369893693	3.53129080900198e-12
T cell CD8+ effector memory_XCELL	-0.0999819292274779	0.025520947759973
Class-switched memory B cell_XCELL	-0.406282723312067	2.95816343117806e-21
Common lymphoid progenitor_XCELL	0.31964415895764	2.57032472393754e-13
Common myeloid progenitor_XCELL	-0.0998257856339752	0.0257528058170396
Myeloid dendritic cell_XCELL	-0.314458135635662	6.47731512746814e-13
Eosinophil_XCELL	-0.132681815347124	0.00298193972281818
Cancer associated fibroblast_XCELL	-0.27137770207873	7.14056479577359e-10
Granulocyte-monocyte progenitor_XCELL	-0.208553465613471	2.61677325570581e-06
Hematopoietic stem cell_XCELL	-0.314205912647458	6.77203512791271e-13
Macrophage_XCELL	-0.169117646171169	0.000147226128125715
Macrophage M2_XCELL	-0.264148539949543	2.06519678430492e-09
Mast cell_XCELL	-0.224996099797418	3.80048514827248e-07
B cell memory_XCELL	-0.247804860277259	2.03049489803043e-08
Monocyte_XCELL	-0.131484894000219	0.0032550142703837
B cell naive_XCELL	-0.139670160990009	0.00176291793370908
Neutrophil_XCELL	0.154326373884329	0.000541197135282337
T cell NK_XCELL	-0.226863326656864	3.02367756567287e-07
B cell plasma_XCELL	-0.191046152728081	1.73451716894716e-05
T cell CD4+ Th1_XCELL	0.174606072912474	8.82624177138832e-05
T cell CD4+ Th2_XCELL	0.355870804535206	2.41256603845945e-16
immune score_XCELL	-0.391044928915674	1.11258848999914e-19
stroma score_XCELL	-0.198881424961476	7.59385288287668e-06
microenvironment score_XCELL	-0.392672860261707	7.61912458177706e-20
B cell_EPIC	-0.341165290178126	4.56573450619633e-15
Cancer associated fibroblast_EPIC	0.154919455740152	0.000514773986582553
T cell CD4+_EPIC	-0.149378250176636	0.000816064641728535
T cell CD8+_EPIC	-0.194624523564995	1.1943428589457e-05
Endothelial cell_EPIC	-0.103545164326334	0.0206982167746268
Macrophage_EPIC	-0.166289092058397	0.000190485747247314
uncharacterized cell_EPIC	0.110024728987979	0.0139296611160582
